# Supplementary material for: Immunogenic cell death-related gene landscape predicts the overall survival and immune infiltration status of ovarian cancer
Source: Front Genet. 2022 Nov 8;13:1001239. doi: 10.3389/fgene.2022.1001239 (PMC9679378; doi:10.3389/fgene.2022.1001239)
Supplement: Supplementary file 3 [file Table1.XLSX]

## Sheet: Supplementary Table 1
gene_name	gene_id	gene_biotype	HR	CI	p.Cox
IL32	ENSG00000008517	protein_coding	0.659	0.507-0.855	0.00172273
SERTAD2	ENSG00000179833	protein_coding	1.448	1.114-1.881	0.00557259
LINC00592	ENSG00000258279	lncRNA	0.689	0.531-0.894	0.00513213
TRABD2B	ENSG00000269113	protein_coding	1.409	1.088-1.826	0.00940774
KLK10	ENSG00000129451	protein_coding	1.407	1.086-1.824	0.00984514
AC112907.2	ENSG00000231982	unprocessed_pseudogene	0.683	0.527-0.885	0.00390734
AC068620.1	ENSG00000269921	lncRNA	0.656	0.506-0.852	0.0015232
EIF1P5	ENSG00000266563	unprocessed_pseudogene	1.470	1.132-1.909	0.00387498
MRPS11	ENSG00000181991	protein_coding	0.656	0.505-0.851	0.00152177
EPB41L2	ENSG00000079819	protein_coding	1.544	1.190-2.002	0.00106442
Y_RNA	ENSG00000207176	misc_RNA	0.671	0.516-0.872	0.002868
ONECUT1	ENSG00000169856	protein_coding	1.454	1.122-1.885	0.00467087
RN7SL49P	ENSG00000265802	misc_RNA	1.511	1.164-1.961	0.00193703
LNPEP	ENSG00000113441	protein_coding	1.441	1.111-1.870	0.00594998
EML2	ENSG00000125746	protein_coding	1.495	1.153-1.939	0.00243099
NR2F1	ENSG00000175745	protein_coding	1.486	1.145-1.929	0.0029013
LINC02167	ENSG00000261122	lncRNA	0.658	0.506-0.855	0.00172285
OSBPL5	ENSG00000021762	protein_coding	1.420	1.094-1.845	0.00853372
MYCNOS	ENSG00000233718	lncRNA	0.657	0.506-0.852	0.00157603
FBXO6	ENSG00000116663	protein_coding	0.638	0.492-0.828	0.00072176
ATOH7	ENSG00000179774	protein_coding	0.666	0.513-0.863	0.00216342
AC018371.2	ENSG00000266184	processed_pseudogene	0.691	0.532-0.899	0.00583981
CLEC5A	ENSG00000258227	protein_coding	1.577	1.213-2.051	0.000673082
CASC19	ENSG00000254166	lncRNA	0.683	0.526-0.886	0.00411343
SBNO2	ENSG00000064932	protein_coding	1.482	1.137-1.933	0.00367099
TRAV16	ENSG00000211796	TR_V_gene	0.704	0.542-0.915	0.00877265
THOC1	ENSG00000079134	protein_coding	0.682	0.526-0.885	0.00400471
AL133467.1	ENSG00000258572	lncRNA	0.613	0.471-0.797	0.000265835
NTN5	ENSG00000142233	protein_coding	1.476	1.137-1.916	0.00344023
GBP5	ENSG00000154451	protein_coding	0.706	0.544-0.917	0.00902826
STMP1	ENSG00000243317	protein_coding	0.710	0.548-0.921	0.00979532
GPR171	ENSG00000174946	protein_coding	0.705	0.543-0.915	0.00859742
LRRC32	ENSG00000137507	protein_coding	1.411	1.086-1.833	0.00991803
KRT8P41	ENSG00000213538	processed_pseudogene	1.431	1.104-1.856	0.00681926
LINC01524	ENSG00000234948	lncRNA	1.566	1.207-2.033	0.000738141
AC015912.3	ENSG00000274213	lncRNA	0.660	0.509-0.855	0.00169807
HCFC2	ENSG00000111727	protein_coding	1.475	1.136-1.914	0.0035321
AP005205.2	ENSG00000266441	lncRNA	0.675	0.521-0.875	0.00303017
SRFBP1	ENSG00000151304	protein_coding	1.481	1.138-1.928	0.00347234
CIZ1	ENSG00000148337	protein_coding	1.474	1.136-1.912	0.00350716
ECE1	ENSG00000117298	protein_coding	1.462	1.127-1.896	0.00421223
AL627402.1	ENSG00000217624	processed_pseudogene	1.431	1.104-1.856	0.00684625
GPR89B	ENSG00000188092	protein_coding	0.696	0.537-0.901	0.00605965
RXRA	ENSG00000186350	protein_coding	1.414	1.091-1.833	0.00875407
AC109309.1	ENSG00000224513	lncRNA	1.485	1.143-1.928	0.00303426
KLF16	ENSG00000129911	protein_coding	1.464	1.124-1.905	0.00462803
FAM166B	ENSG00000215187	protein_coding	0.654	0.504-0.847	0.00132409
AC018639.1	ENSG00000242162	processed_pseudogene	1.427	1.099-1.851	0.00751948
AC026688.1	ENSG00000253886	processed_pseudogene	1.471	1.134-1.909	0.00363476
PC	ENSG00000173599	protein_coding	1.560	1.203-2.023	0.000800578
SMIM10L1	ENSG00000256537	protein_coding	0.699	0.538-0.907	0.00711132
KATNA1	ENSG00000186625	protein_coding	1.412	1.089-1.830	0.00919644
LINC02073	ENSG00000267452	lncRNA	0.682	0.526-0.885	0.00397293
SBF1P2	ENSG00000224904	processed_pseudogene	1.467	1.130-1.904	0.00402657
AP003068.4	ENSG00000278952	TEC	0.701	0.539-0.910	0.00757479
PCAT18	ENSG00000265369	lncRNA	0.681	0.524-0.885	0.00402465
AC007114.1	ENSG00000263004	lncRNA	0.638	0.492-0.827	0.000692774
AL158166.1	ENSG00000227076	lncRNA	1.425	1.098-1.849	0.00774782
BCL2L2	ENSG00000129473	protein_coding	1.412	1.089-1.832	0.00920506
AC015802.5	ENSG00000272386	lncRNA	0.663	0.511-0.861	0.002022
IFNG-AS1	ENSG00000255733	lncRNA	0.706	0.544-0.918	0.00923636
TRMT112	ENSG00000173113	protein_coding	0.691	0.532-0.897	0.00542821
SLC48A1	ENSG00000211584	protein_coding	1.472	1.135-1.908	0.00355129
CYBRD1	ENSG00000071967	protein_coding	1.452	1.119-1.885	0.0050718
RPS6KA2	ENSG00000071242	protein_coding	1.522	1.170-1.980	0.00172485
ZFYVE28	ENSG00000159733	protein_coding	1.492	1.150-1.935	0.00255315
TFCP2L1	ENSG00000115112	protein_coding	1.428	1.102-1.852	0.0070982
CXCL9	ENSG00000138755	protein_coding	0.698	0.538-0.907	0.00703543
PAXIP1-AS1	ENSG00000273344	lncRNA	0.708	0.546-0.918	0.0092443
PI3	ENSG00000124102	protein_coding	1.470	1.133-1.908	0.00378231
ST6GALNAC6	ENSG00000160408	protein_coding	1.462	1.124-1.901	0.00459231
ELN	ENSG00000049540	protein_coding	1.411	1.086-1.833	0.00988273
AL133353.1	ENSG00000229278	lncRNA	0.684	0.528-0.887	0.0041798
PABPC1P2	ENSG00000198526	processed_pseudogene	1.493	1.151-1.938	0.0025718
AP002748.3	ENSG00000254596	processed_pseudogene	0.678	0.523-0.881	0.00358967
NTSR1	ENSG00000101188	protein_coding	1.472	1.133-1.912	0.00378791
RPL7AP30	ENSG00000241741	processed_pseudogene	1.526	1.176-1.981	0.001495
TMEM181	ENSG00000146433	protein_coding	1.607	1.239-2.086	0.000355317
LAMTOR5	ENSG00000134248	protein_coding	0.657	0.505-0.855	0.00177182
EIF4BP9	ENSG00000237294	processed_pseudogene	1.549	1.192-2.012	0.00104615
WFDC5	ENSG00000175121	protein_coding	1.473	1.134-1.912	0.00364257
HSPE1	ENSG00000115541	protein_coding	0.698	0.538-0.905	0.00663666
EMP1	ENSG00000134531	protein_coding	1.461	1.124-1.898	0.00461062
AL359092.2	ENSG00000232172	processed_pseudogene	1.446	1.113-1.878	0.00572898
AC123912.3	ENSG00000268278	unprocessed_pseudogene	0.686	0.528-0.892	0.00489999
ASS1P5	ENSG00000227881	processed_pseudogene	1.413	1.089-1.833	0.00923745
AC068792.1	ENSG00000275769	lncRNA	0.692	0.530-0.904	0.00687733
TNFRSF13B	ENSG00000240505	protein_coding	0.694	0.534-0.902	0.00623158
PEX3	ENSG00000034693	protein_coding	1.484	1.144-1.924	0.00294685
IFNG	ENSG00000111537	protein_coding	0.708	0.546-0.919	0.00938531
RFX5-AS1	ENSG00000237976	lncRNA	0.671	0.517-0.870	0.00262807
DCTN1	ENSG00000204843	protein_coding	1.472	1.134-1.911	0.00368802
ARRDC3	ENSG00000113369	protein_coding	1.440	1.108-1.871	0.00639525
AADAC	ENSG00000114771	protein_coding	0.593	0.457-0.769	8.21146e-05
GPAT2P1	ENSG00000237510	transcribed_unprocessed_pseudogene	0.689	0.530-0.896	0.0054025
RPS3AP11	ENSG00000230116	processed_pseudogene	1.457	1.123-1.889	0.00455177
COL16A1	ENSG00000084636	protein_coding	1.500	1.156-1.946	0.00229659
EMC9	ENSG00000100908	protein_coding	0.709	0.547-0.919	0.00935462
RPS12P4	ENSG00000236533	processed_pseudogene	1.413	1.089-1.832	0.0091955
RPL7P6	ENSG00000227525	processed_pseudogene	1.446	1.114-1.876	0.00553614
GLIS2	ENSG00000126603	protein_coding	1.504	1.156-1.956	0.00236734
EXOC3-AS1	ENSG00000221990	lncRNA	0.703	0.542-0.911	0.00767965
HIF1AN	ENSG00000166135	protein_coding	1.577	1.216-2.044	0.000580671
HMBOX1-IT1	ENSG00000259196	lncRNA	0.686	0.528-0.891	0.00472279
FOXO1	ENSG00000150907	protein_coding	1.513	1.165-1.966	0.00192888
AHNAK	ENSG00000124942	protein_coding	1.477	1.138-1.917	0.00339074
ORMDL1	ENSG00000128699	protein_coding	0.699	0.539-0.906	0.00675295
AP000344.1	ENSG00000227755	transcribed_processed_pseudogene	0.704	0.543-0.912	0.007981
NOVA2	ENSG00000104967	protein_coding	1.462	1.127-1.897	0.00419854
MLLT6	ENSG00000275023	protein_coding	1.459	1.121-1.899	0.00496714
ZNF79	ENSG00000196152	protein_coding	1.507	1.161-1.956	0.00207544
AP001437.1	ENSG00000273210	lncRNA	0.696	0.537-0.903	0.00633562
AL662907.1	ENSG00000278997	TEC	1.416	1.089-1.841	0.00931851
LINC01068	ENSG00000227676	lncRNA	0.708	0.546-0.917	0.00890201
DCUN1D5	ENSG00000137692	protein_coding	0.708	0.546-0.918	0.00923756
RPL7P14	ENSG00000232994	processed_pseudogene	0.692	0.533-0.898	0.00568866
ATP6V1B2	ENSG00000147416	protein_coding	1.508	1.160-1.959	0.0021543
RAI1	ENSG00000108557	protein_coding	1.444	1.112-1.876	0.00588712
LINC02754	ENSG00000251637	lncRNA	0.704	0.543-0.913	0.00816332
AL158032.1	ENSG00000271250	processed_pseudogene	1.424	1.098-1.848	0.00774138
SF3A3P1	ENSG00000230568	processed_pseudogene	1.445	1.114-1.874	0.00550983
AC024451.1	ENSG00000251354	unprocessed_pseudogene	1.411	1.087-1.833	0.00982552
CYP2U1	ENSG00000155016	protein_coding	1.413	1.087-1.836	0.00970457
FOXA2	ENSG00000125798	protein_coding	0.687	0.530-0.890	0.00448304
ICOS	ENSG00000163600	protein_coding	0.670	0.516-0.869	0.00259711
TNFAIP8L3	ENSG00000183578	protein_coding	1.537	1.184-1.995	0.00125391
CTXN2	ENSG00000233932	protein_coding	0.693	0.534-0.899	0.00574375
TEX261	ENSG00000144043	protein_coding	1.496	1.153-1.941	0.0024323
Y_RNA	ENSG00000200834	misc_RNA	0.669	0.515-0.868	0.00252383
AL365361.1	ENSG00000259834	lncRNA	0.651	0.501-0.847	0.00140465
MIR149	ENSG00000207611	miRNA	1.809	1.388-2.357	1.13462e-05
DLGAP1-AS1	ENSG00000177337	lncRNA	0.687	0.530-0.891	0.0046251
AL162430.1	ENSG00000233406	processed_pseudogene	1.525	1.174-1.982	0.00157029
PSMG2	ENSG00000128789	protein_coding	0.658	0.507-0.854	0.00162243
PLXNA1	ENSG00000114554	protein_coding	1.504	1.160-1.951	0.00207126
MTREX	ENSG00000039123	protein_coding	1.443	1.109-1.877	0.00638885
AC012414.4	ENSG00000260409	lncRNA	1.575	1.212-2.047	0.000687619
RNF175	ENSG00000145428	protein_coding	1.423	1.098-1.845	0.00767367
TBC1D7	ENSG00000145979	protein_coding	0.600	0.462-0.781	0.000141585
YWHAZP2	ENSG00000213236	processed_pseudogene	1.424	1.098-1.847	0.00773704
PABPC1P4	ENSG00000255642	processed_pseudogene	1.514	1.165-1.966	0.00188964
AP005329.1	ENSG00000264235	lncRNA	0.692	0.533-0.900	0.00600522
AP000711.1	ENSG00000279586	TEC	0.674	0.520-0.874	0.00291111
ZNF337	ENSG00000130684	protein_coding	1.469	1.131-1.906	0.00389049
AL096816.1	ENSG00000280135	TEC	0.663	0.509-0.862	0.00215132
AP003086.1	ENSG00000254420	lncRNA	0.687	0.530-0.891	0.00464647
SINHCAFP1	ENSG00000263829	processed_pseudogene	1.514	1.168-1.964	0.0017621
AL033519.2	ENSG00000218749	processed_pseudogene	1.424	1.098-1.847	0.00776048
HPDL	ENSG00000186603	protein_coding	0.672	0.518-0.872	0.00279165
MRC2	ENSG00000011028	protein_coding	1.420	1.095-1.841	0.00822479
RPL7AP8	ENSG00000230507	processed_pseudogene	1.434	1.105-1.860	0.00666685
SNRPD1	ENSG00000167088	protein_coding	0.647	0.499-0.840	0.00106082
EGFL6	ENSG00000198759	protein_coding	0.706	0.544-0.915	0.00863126
KCNT1	ENSG00000107147	protein_coding	1.487	1.147-1.926	0.00270744
GPRACR	ENSG00000196979	lncRNA	1.444	1.113-1.872	0.0056256
HPS1	ENSG00000107521	protein_coding	1.451	1.118-1.885	0.0052029
AP3D1	ENSG00000065000	protein_coding	1.432	1.104-1.857	0.00676516
METTL21C	ENSG00000139780	protein_coding	1.769	1.362-2.298	1.93937e-05
ATP1A3	ENSG00000105409	protein_coding	1.611	1.242-2.089	0.000325113
SMIM10	ENSG00000184785	protein_coding	0.682	0.526-0.886	0.00410487
TXLNA	ENSG00000084652	protein_coding	1.441	1.110-1.870	0.00599171
MIR600HG	ENSG00000236901	lncRNA	1.556	1.198-2.020	0.000903143
AL023583.1	ENSG00000272209	lncRNA	0.691	0.533-0.897	0.00539471
PKMP1	ENSG00000236480	processed_pseudogene	1.413	1.089-1.833	0.0092844
ZNF608	ENSG00000168916	protein_coding	1.439	1.108-1.868	0.00629555
AC093536.1	ENSG00000260668	processed_pseudogene	1.558	1.196-2.028	0.000995721
STAC	ENSG00000144681	protein_coding	1.426	1.098-1.852	0.00775864
GPR27	ENSG00000170837	protein_coding	0.704	0.543-0.913	0.00821558
MRS2	ENSG00000124532	protein_coding	0.649	0.500-0.843	0.00117331
AF213884.3	ENSG00000260651	lncRNA	1.431	1.103-1.856	0.00689249
CCL19	ENSG00000172724	protein_coding	0.690	0.531-0.895	0.00520163
RAB4B-EGLN2	ENSG00000171570	protein_coding	1.510	1.163-1.961	0.00196652
BICD2	ENSG00000185963	protein_coding	1.460	1.126-1.895	0.00435989
AL031985.2	ENSG00000227311	processed_pseudogene	1.418	1.090-1.845	0.00929576
LINC01731	ENSG00000234283	lncRNA	0.699	0.539-0.907	0.00699604
CAB39L	ENSG00000102547	protein_coding	1.528	1.177-1.983	0.00146142
AC021146.12	ENSG00000272626	lncRNA	0.706	0.545-0.916	0.00866675
ACTG1P12	ENSG00000226642	processed_pseudogene	1.511	1.162-1.965	0.00207212
DAGLB	ENSG00000164535	protein_coding	1.507	1.162-1.955	0.00199317
CLDN4	ENSG00000189143	protein_coding	1.647	1.263-2.147	0.000225015
D2HGDH	ENSG00000180902	protein_coding	1.464	1.128-1.899	0.00415469
SLC9A1	ENSG00000090020	protein_coding	1.413	1.089-1.833	0.00937534
CST4	ENSG00000101441	protein_coding	1.540	1.181-2.006	0.00140503
AL603882.1	ENSG00000236111	processed_pseudogene	1.480	1.139-1.922	0.00331702
RPL23AP31	ENSG00000232625	processed_pseudogene	1.479	1.139-1.919	0.00328241
RB1	ENSG00000139687	protein_coding	1.557	1.200-2.019	0.000861381
RNU7-40P	ENSG00000252206	snRNA	0.700	0.539-0.910	0.00774937
TMEM14B	ENSG00000137210	protein_coding	0.643	0.496-0.835	0.00091803
MYO18A	ENSG00000196535	protein_coding	1.474	1.136-1.913	0.00352915
GLRX5	ENSG00000182512	protein_coding	0.699	0.539-0.907	0.00713919
AL356277.3	ENSG00000272243	lncRNA	0.632	0.486-0.821	0.000585924
KCTD11	ENSG00000213859	protein_coding	1.475	1.137-1.913	0.00342586
GMPR	ENSG00000137198	protein_coding	0.650	0.501-0.843	0.00119112
TBC1D22A	ENSG00000054611	protein_coding	1.535	1.181-1.996	0.00135554
AC112715.1	ENSG00000224132	lncRNA	1.412	1.088-1.833	0.00954712
RNY3P8	ENSG00000223298	misc_RNA	0.702	0.542-0.910	0.00757879
AC073320.1	ENSG00000244036	lncRNA	0.706	0.544-0.915	0.00864646
TRBV23-1	ENSG00000211749	TR_V_gene	0.702	0.541-0.910	0.00766414
NUAK1	ENSG00000074590	protein_coding	1.451	1.120-1.881	0.00486105
ARHGEF26	ENSG00000114790	protein_coding	0.701	0.540-0.911	0.00781139
NEDD8-MDP1	ENSG00000255526	protein_coding	1.489	1.147-1.932	0.00274433
ELK3	ENSG00000111145	protein_coding	1.472	1.132-1.913	0.00390805
ACOT13	ENSG00000112304	protein_coding	0.626	0.483-0.812	0.000423474
MIR103A2	ENSG00000199024	miRNA	1.604	1.232-2.087	0.000440122
ETV7	ENSG00000010030	protein_coding	0.657	0.506-0.854	0.00169064
CHKA	ENSG00000110721	protein_coding	1.415	1.092-1.833	0.00858662
DPY19L1P1	ENSG00000229358	unprocessed_pseudogene	0.664	0.512-0.862	0.00209909
UBE2L6	ENSG00000156587	protein_coding	0.705	0.543-0.914	0.00834997
CDK19	ENSG00000155111	protein_coding	1.517	1.170-1.966	0.00164144
DARS-AS1	ENSG00000231890	lncRNA	0.680	0.524-0.882	0.0036224
ALOX15	ENSG00000161905	protein_coding	1.406	1.086-1.822	0.00982144
DVL1	ENSG00000107404	protein_coding	1.416	1.089-1.842	0.00937275
SLAMF1	ENSG00000117090	protein_coding	0.632	0.486-0.822	0.000621031
LINC02321	ENSG00000258884	lncRNA	0.661	0.509-0.858	0.00185052
LSM2	ENSG00000204392	protein_coding	0.703	0.543-0.912	0.00794476
LYNX1	ENSG00000180155	protein_coding	1.409	1.086-1.827	0.00982467
MOV10	ENSG00000155363	protein_coding	0.692	0.533-0.899	0.00574071
GPR37	ENSG00000170775	protein_coding	0.658	0.507-0.853	0.00158525
AC012640.5	ENSG00000280369	TEC	0.577	0.444-0.750	4.09703e-05
ASS1P10	ENSG00000215325	processed_pseudogene	1.439	1.109-1.868	0.00618008
PDP1	ENSG00000164951	protein_coding	1.636	1.255-2.134	0.000275204
SLC51A	ENSG00000163959	protein_coding	1.453	1.121-1.884	0.00477584
ARID1B	ENSG00000049618	protein_coding	1.452	1.119-1.885	0.00508597
ANKS6	ENSG00000165138	protein_coding	1.526	1.176-1.980	0.00149319
RPL23AP69	ENSG00000235315	processed_pseudogene	1.420	1.093-1.844	0.00865849
NLRP12	ENSG00000142405	protein_coding	1.647	1.267-2.141	0.000196249
EEF1E1	ENSG00000124802	protein_coding	0.705	0.544-0.915	0.0085334
AL136162.1	ENSG00000271888	lncRNA	0.575	0.442-0.749	3.84195e-05
GBP4	ENSG00000162654	protein_coding	0.684	0.527-0.888	0.00441541
CACTIN	ENSG00000105298	protein_coding	1.431	1.103-1.856	0.00695851
GBP1	ENSG00000117228	protein_coding	0.709	0.547-0.920	0.00955426
TOM1L2	ENSG00000175662	protein_coding	1.463	1.127-1.899	0.00424412
Z93930.3	ENSG00000272858	lncRNA	0.627	0.483-0.814	0.000452319
PCDHGA9	ENSG00000261934	protein_coding	1.436	1.108-1.862	0.006251
AC004224.1	ENSG00000240311	processed_pseudogene	1.438	1.110-1.864	0.006041
RPL7P33	ENSG00000215236	processed_pseudogene	1.417	1.092-1.838	0.00868197
SUGT1	ENSG00000165416	protein_coding	1.540	1.186-1.999	0.00118803
FCRLA	ENSG00000132185	protein_coding	0.664	0.510-0.864	0.0022958
MPHOSPH6	ENSG00000135698	protein_coding	0.631	0.485-0.821	0.000596147
JMY	ENSG00000152409	protein_coding	1.442	1.110-1.872	0.00608749
DMWD	ENSG00000185800	protein_coding	1.429	1.102-1.854	0.00712611
WNK1	ENSG00000060237	protein_coding	1.483	1.143-1.923	0.00301659
PPP1R3C	ENSG00000119938	protein_coding	1.425	1.098-1.850	0.0076818
FBXO24	ENSG00000106336	protein_coding	1.533	1.181-1.989	0.00131726
FCGBP	ENSG00000275395	protein_coding	1.821	1.400-2.369	7.80998e-06
MANF	ENSG00000145050	protein_coding	0.689	0.532-0.893	0.00493783
CST9	ENSG00000173335	protein_coding	0.686	0.529-0.889	0.00446327
CD2	ENSG00000116824	protein_coding	0.672	0.517-0.873	0.00292441
USP14	ENSG00000101557	protein_coding	0.709	0.545-0.921	0.00997027
AC004918.1	ENSG00000244701	lncRNA	0.666	0.513-0.865	0.00226957
PKP3	ENSG00000184363	protein_coding	1.444	1.111-1.877	0.00603228
MEOX2	ENSG00000106511	protein_coding	1.438	1.109-1.866	0.00620129
TRBV10-3	ENSG00000275791	TR_V_gene	0.652	0.501-0.847	0.00140045
SHLD2P3	ENSG00000189014	unprocessed_pseudogene	1.420	1.095-1.842	0.0082239
PYGB	ENSG00000100994	protein_coding	1.481	1.142-1.922	0.00310839
CAMTA1-DT	ENSG00000237436	lncRNA	0.696	0.536-0.903	0.00639248
EIF1P3	ENSG00000231684	processed_pseudogene	1.499	1.156-1.944	0.00227397
IL18RAP	ENSG00000115607	protein_coding	0.670	0.516-0.870	0.00264876
PRDM2	ENSG00000116731	protein_coding	1.434	1.105-1.861	0.00674607
UBXN10-AS1	ENSG00000225986	lncRNA	0.664	0.512-0.862	0.00209073
PGLYRP2	ENSG00000161031	protein_coding	0.702	0.540-0.912	0.00814275
AC007225.1	ENSG00000260782	processed_pseudogene	0.694	0.533-0.903	0.00661327
SCNN1A	ENSG00000111319	protein_coding	1.601	1.234-2.079	0.000402022
AP2A1	ENSG00000196961	protein_coding	1.493	1.152-1.937	0.00249533
DPY30	ENSG00000162961	protein_coding	0.686	0.529-0.891	0.00464859
PABPC3	ENSG00000151846	protein_coding	1.407	1.085-1.824	0.00994265
ANXA2	ENSG00000182718	protein_coding	1.425	1.097-1.850	0.0078599
AC092718.4	ENSG00000261061	lncRNA	0.647	0.498-0.842	0.00117092
NUMBL	ENSG00000105245	protein_coding	1.503	1.158-1.951	0.0021843
TRPC7-AS2	ENSG00000250947	lncRNA	0.711	0.548-0.921	0.00981556
RPL7AP66	ENSG00000175886	processed_pseudogene	1.549	1.193-2.011	0.001026
KRT18P38	ENSG00000214012	processed_pseudogene	1.445	1.114-1.875	0.00553772
SHF	ENSG00000138606	protein_coding	1.462	1.124-1.902	0.00460417
NOL7	ENSG00000225921	protein_coding	0.586	0.451-0.762	6.81509e-05
TRABD	ENSG00000170638	protein_coding	1.443	1.109-1.877	0.00624948
RNU6-90P	ENSG00000272337	snRNA	1.425	1.100-1.846	0.00735748
PTH1R	ENSG00000160801	protein_coding	1.432	1.105-1.855	0.00663708
FLNC	ENSG00000128591	protein_coding	1.421	1.094-1.847	0.00853041
CUX1	ENSG00000257923	protein_coding	1.610	1.240-2.090	0.000344769
BANCR	ENSG00000278910	lncRNA	0.709	0.546-0.919	0.00945937
RPL21P41	ENSG00000214560	processed_pseudogene	1.461	1.125-1.896	0.00443709
ISG20	ENSG00000172183	protein_coding	0.589	0.453-0.765	7.50815e-05
ANKZF1	ENSG00000163516	protein_coding	1.422	1.094-1.849	0.00843025
LOXL4	ENSG00000138131	protein_coding	1.499	1.154-1.947	0.00242182
LUNAR1	ENSG00000278090	lncRNA	0.704	0.543-0.913	0.00812944
AC110619.1	ENSG00000218416	lncRNA	1.550	1.195-2.011	0.000967189
RHPN2	ENSG00000131941	protein_coding	1.490	1.149-1.932	0.00262806
TCP1P3	ENSG00000256849	processed_pseudogene	1.604	1.235-2.082	0.000392252
RXFP1	ENSG00000171509	protein_coding	0.624	0.481-0.811	0.000405332
RPS3AP7	ENSG00000229965	processed_pseudogene	1.458	1.121-1.898	0.00500365
AC020765.2	ENSG00000275441	lncRNA	0.682	0.526-0.885	0.00394059
AC010618.1	ENSG00000243771	processed_pseudogene	1.419	1.093-1.841	0.00859398
POLL	ENSG00000166169	protein_coding	1.440	1.109-1.869	0.00623502
ZBED6	ENSG00000257315	protein_coding	1.431	1.105-1.854	0.00659931
TYMSOS	ENSG00000176912	lncRNA	0.689	0.531-0.893	0.00494671
AC011933.3	ENSG00000265342	lncRNA	0.685	0.527-0.889	0.00454379
MITF	ENSG00000187098	protein_coding	1.476	1.137-1.915	0.00344091
TBP	ENSG00000112592	protein_coding	1.521	1.173-1.973	0.0015845
THEMIS2	ENSG00000130775	protein_coding	1.480	1.139-1.923	0.00335779
JAK1	ENSG00000162434	protein_coding	1.430	1.102-1.856	0.00707998
AL391832.3	ENSG00000258082	lncRNA	1.625	1.248-2.117	0.000311963
DNAJB6P2	ENSG00000251203	processed_pseudogene	1.509	1.164-1.958	0.00191788
AC092798.1	ENSG00000213872	processed_pseudogene	1.418	1.092-1.841	0.00880105
RNF216	ENSG00000011275	protein_coding	1.419	1.095-1.840	0.00818942
IDUA	ENSG00000127415	protein_coding	1.490	1.148-1.934	0.00273509
ACTBP6	ENSG00000203413	processed_pseudogene	1.577	1.216-2.046	0.000590072
AMZ1	ENSG00000174945	protein_coding	1.457	1.124-1.890	0.00449085
JUNB	ENSG00000171223	protein_coding	1.536	1.181-1.996	0.00136565
AL049569.1	ENSG00000226526	lncRNA	1.420	1.096-1.841	0.00800249
FXYD5	ENSG00000089327	protein_coding	1.527	1.177-1.981	0.00143674
EPHA2	ENSG00000142627	protein_coding	1.411	1.087-1.832	0.00981681
SNRPA1	ENSG00000131876	protein_coding	0.690	0.531-0.896	0.00536327
FBXL20	ENSG00000108306	protein_coding	1.480	1.140-1.921	0.00325136
EPB41L1	ENSG00000088367	protein_coding	1.604	1.235-2.084	0.000393926
LY6H	ENSG00000176956	protein_coding	1.450	1.117-1.884	0.00528842
TRPV4	ENSG00000111199	protein_coding	1.510	1.164-1.959	0.00189659
NBPF10	ENSG00000271425	protein_coding	1.466	1.130-1.903	0.00400431
ABHD2	ENSG00000140526	protein_coding	1.423	1.098-1.846	0.00774642
GRAMD4	ENSG00000075240	protein_coding	1.455	1.123-1.886	0.00457507
KRT18P68	ENSG00000213100	processed_pseudogene	1.506	1.158-1.957	0.00221206
OGA	ENSG00000198408	protein_coding	1.412	1.090-1.830	0.00909567
ICOSLG	ENSG00000160223	protein_coding	1.424	1.096-1.852	0.00821856
RPL23AP2	ENSG00000225067	processed_pseudogene	1.420	1.094-1.845	0.00853714
SLC17A7	ENSG00000104888	protein_coding	1.491	1.150-1.933	0.00255913
ZSCAN29	ENSG00000140265	protein_coding	1.441	1.110-1.870	0.00600515
SVIL	ENSG00000197321	protein_coding	1.418	1.094-1.839	0.00838661
RPL5P35	ENSG00000214727	unprocessed_pseudogene	1.483	1.142-1.924	0.0030986
MRPL14	ENSG00000180992	protein_coding	0.705	0.544-0.915	0.00849391
AL592114.1	ENSG00000219133	processed_pseudogene	1.422	1.094-1.850	0.00862549
RAMP1	ENSG00000132329	protein_coding	1.413	1.090-1.833	0.00909608
AC091152.1	ENSG00000240305	processed_pseudogene	1.415	1.092-1.832	0.00864087
AP001094.3	ENSG00000266149	lncRNA	0.677	0.521-0.879	0.00336742
AC083880.1	ENSG00000273391	lncRNA	0.628	0.484-0.816	0.000482257
MT-CO2	ENSG00000198712	protein_coding	0.693	0.533-0.901	0.00613016
AL121574.1	ENSG00000225945	lncRNA	0.685	0.528-0.889	0.00439861
RPL7AP11	ENSG00000242445	processed_pseudogene	1.409	1.087-1.826	0.00965053
KIAA0319	ENSG00000137261	protein_coding	0.685	0.528-0.889	0.00442711
LINC01556	ENSG00000204709	lncRNA	0.671	0.517-0.870	0.00263287
ZNF429	ENSG00000197013	protein_coding	0.664	0.511-0.861	0.00207314
RPL23P8	ENSG00000219451	processed_pseudogene	1.427	1.098-1.855	0.00792091
AHRR	ENSG00000063438	protein_coding	1.732	1.330-2.257	4.67453e-05
JADE2	ENSG00000043143	protein_coding	1.526	1.172-1.985	0.00167626
PLXNB2	ENSG00000196576	protein_coding	1.514	1.166-1.966	0.00183676
TRBV7-7	ENSG00000253291	TR_V_gene	0.685	0.528-0.889	0.00443969
TCHH	ENSG00000159450	protein_coding	1.545	1.191-2.004	0.00105383
SFXN3	ENSG00000107819	protein_coding	1.488	1.147-1.931	0.00276427
RIPK4	ENSG00000183421	protein_coding	1.669	1.282-2.172	0.000140708
AC011912.1	ENSG00000279145	lncRNA	1.496	1.150-1.945	0.00264965
AL713998.1	ENSG00000227706	lncRNA	1.472	1.134-1.910	0.00363579
DMAC2	ENSG00000105341	protein_coding	1.472	1.134-1.912	0.00373123
ZNF165	ENSG00000197279	protein_coding	0.702	0.542-0.910	0.00749082
AC010326.2	ENSG00000269476	protein_coding	1.467	1.131-1.902	0.00386611
BMPR1B-DT	ENSG00000249599	lncRNA	0.672	0.518-0.871	0.0026715
AC018647.1	ENSG00000227544	lncRNA	0.636	0.490-0.825	0.000662862
BCL2L14	ENSG00000121380	protein_coding	0.704	0.543-0.914	0.00832569
CXorf65	ENSG00000204165	protein_coding	0.683	0.527-0.886	0.00405891
AC093525.6	ENSG00000261613	lncRNA	0.690	0.532-0.897	0.00546882
KRT18P25	ENSG00000249064	processed_pseudogene	1.470	1.133-1.907	0.00373014
ZFP36L1	ENSG00000185650	protein_coding	1.550	1.192-2.017	0.00107899
BLCAP	ENSG00000166619	protein_coding	1.458	1.124-1.892	0.00451204
MICU2	ENSG00000165487	protein_coding	1.482	1.142-1.923	0.00312012
ZNF702P	ENSG00000242779	transcribed_processed_pseudogene	0.695	0.536-0.901	0.00603534
CACNA2D4	ENSG00000151062	protein_coding	1.409	1.086-1.827	0.00972385
PCNX1	ENSG00000100731	protein_coding	1.461	1.125-1.896	0.0044318
AC015911.3	ENSG00000267074	lncRNA	0.706	0.544-0.916	0.00886328
MAGOHB	ENSG00000111196	protein_coding	0.548	0.419-0.717	1.16536e-05
MIR26A2	ENSG00000207789	miRNA	1.464	1.130-1.897	0.00392634
SPRED3	ENSG00000188766	protein_coding	1.462	1.126-1.899	0.00438081
LINC01483	ENSG00000227517	lncRNA	0.663	0.511-0.861	0.00201244
PCNX3	ENSG00000197136	protein_coding	1.411	1.086-1.832	0.00984897
LINC02313	ENSG00000258474	lncRNA	0.678	0.523-0.880	0.00344118
GBP1P1	ENSG00000225492	transcribed_unprocessed_pseudogene	0.602	0.463-0.782	0.000146217
WASF2	ENSG00000158195	protein_coding	1.423	1.097-1.847	0.00787179
PREB	ENSG00000138073	protein_coding	0.697	0.537-0.905	0.00672306
LRRC4B	ENSG00000131409	protein_coding	1.427	1.101-1.850	0.00723237
KDM2A	ENSG00000173120	protein_coding	1.576	1.212-2.050	0.000693676
CICP4	ENSG00000232852	processed_pseudogene	1.441	1.112-1.868	0.00580323
FSTL3	ENSG00000070404	protein_coding	1.452	1.117-1.887	0.00530986
MIOS	ENSG00000164654	protein_coding	1.420	1.095-1.841	0.00810697
FLNB	ENSG00000136068	protein_coding	1.416	1.091-1.838	0.00884128
CD38	ENSG00000004468	protein_coding	0.616	0.474-0.802	0.000313939
EXOC6B	ENSG00000144036	protein_coding	1.487	1.147-1.928	0.00276511
ANKRD13A	ENSG00000076513	protein_coding	1.691	1.303-2.196	8.0124e-05
AL078604.1	ENSG00000216480	processed_pseudogene	1.452	1.117-1.888	0.00530656
AL109615.3	ENSG00000237686	lncRNA	0.634	0.488-0.822	0.000605252
KAT7	ENSG00000136504	protein_coding	1.484	1.143-1.926	0.00301
VNN1	ENSG00000112299	protein_coding	1.423	1.096-1.846	0.0080322
HMGN5	ENSG00000198157	protein_coding	0.652	0.502-0.847	0.00135848
FLOT1	ENSG00000137312	protein_coding	0.691	0.533-0.896	0.00535661
TAX1BP3	ENSG00000213977	protein_coding	0.701	0.540-0.911	0.00785354
ANGPT4	ENSG00000101280	protein_coding	1.454	1.120-1.887	0.00489871
AGAP1	ENSG00000157985	protein_coding	1.468	1.128-1.911	0.0043298
CST2	ENSG00000170369	protein_coding	1.414	1.090-1.834	0.00906024
IGFLR1	ENSG00000126246	protein_coding	0.655	0.505-0.851	0.00148765
SHPRH	ENSG00000146414	protein_coding	1.416	1.092-1.836	0.00869612
LPIN3	ENSG00000132793	protein_coding	1.433	1.104-1.861	0.00693826
H2AZP1	ENSG00000213440	processed_pseudogene	1.482	1.143-1.922	0.00300216
STAC2	ENSG00000141750	protein_coding	1.487	1.146-1.930	0.00284077
SRL	ENSG00000185739	protein_coding	1.419	1.095-1.839	0.00809505
SPOCK2	ENSG00000107742	protein_coding	1.452	1.121-1.882	0.00479979
MIR6810	ENSG00000278524	miRNA	1.428	1.101-1.853	0.00725934
H3P10	ENSG00000229421	processed_pseudogene	1.446	1.115-1.875	0.00538451
AC138035.1	ENSG00000238035	lncRNA	1.476	1.137-1.915	0.00341034
UTP20	ENSG00000120800	protein_coding	1.409	1.087-1.827	0.00949291
SLC22A3	ENSG00000146477	protein_coding	1.545	1.190-2.005	0.00108382
CNNM4	ENSG00000158158	protein_coding	1.484	1.141-1.930	0.00319877
SSBP2	ENSG00000145687	protein_coding	1.442	1.108-1.875	0.00640795
LINC02777	ENSG00000232453	lncRNA	0.681	0.525-0.884	0.00394036
GBF1	ENSG00000107862	protein_coding	1.408	1.086-1.824	0.00970668
TFB1M	ENSG00000029639	protein_coding	1.425	1.098-1.849	0.00764436
CAAP1	ENSG00000120159	protein_coding	0.703	0.542-0.911	0.0077135
RPS4XP17	ENSG00000244097	processed_pseudogene	1.433	1.105-1.859	0.00673915
FABP5P3	ENSG00000241735	transcribed_processed_pseudogene	0.692	0.533-0.898	0.00566879
GALNT10	ENSG00000164574	protein_coding	1.523	1.171-1.981	0.00171287
MIDEAS	ENSG00000156030	protein_coding	1.554	1.196-2.021	0.000987839
PIP5K1C	ENSG00000186111	protein_coding	1.426	1.100-1.850	0.00743551
ATP11A	ENSG00000068650	protein_coding	1.527	1.176-1.983	0.00151142
BATF2	ENSG00000168062	protein_coding	0.624	0.479-0.812	0.000440223
APOL4	ENSG00000100336	protein_coding	0.685	0.527-0.889	0.00440682
AL596275.1	ENSG00000234080	processed_pseudogene	1.540	1.183-2.005	0.00132893
HAGLROS	ENSG00000226363	lncRNA	0.676	0.522-0.877	0.00318705
SASH1	ENSG00000111961	protein_coding	1.531	1.179-1.989	0.00141756
CCDC9B	ENSG00000188549	protein_coding	1.445	1.114-1.876	0.00560422
EIF3L	ENSG00000100129	protein_coding	1.414	1.089-1.835	0.00937832
SSBP1	ENSG00000106028	protein_coding	0.695	0.536-0.902	0.00626581
RPL21P131	ENSG00000232429	processed_pseudogene	1.420	1.096-1.841	0.00800526
CXCL11	ENSG00000169248	protein_coding	0.614	0.472-0.798	0.000266161
PKNOX1	ENSG00000160199	protein_coding	1.427	1.099-1.854	0.00772992
FAM200B	ENSG00000237765	protein_coding	0.706	0.545-0.914	0.00828484
STARD13	ENSG00000133121	protein_coding	1.490	1.145-1.938	0.00295954
FO393411.1	ENSG00000180211	processed_pseudogene	1.446	1.112-1.879	0.00587435
AC131902.1	ENSG00000260484	lncRNA	0.685	0.527-0.890	0.00469126
APC2	ENSG00000115266	protein_coding	1.459	1.124-1.895	0.00452963
WNT9A	ENSG00000143816	protein_coding	1.452	1.120-1.884	0.00494348
TMC4	ENSG00000167608	protein_coding	1.414	1.088-1.839	0.00966885
SLAMF7	ENSG00000026751	protein_coding	0.663	0.510-0.862	0.00213856
FAM172A	ENSG00000113391	protein_coding	1.433	1.101-1.864	0.0073861
ALOX5AP	ENSG00000132965	protein_coding	1.504	1.152-1.964	0.00269987
DHRS4L2	ENSG00000187630	protein_coding	0.710	0.548-0.921	0.00982925
AL008726.1	ENSG00000271984	lncRNA	1.510	1.163-1.959	0.00194645
C1orf115	ENSG00000162817	protein_coding	0.709	0.547-0.919	0.00934174
MTDHP4	ENSG00000268535	processed_pseudogene	0.666	0.513-0.865	0.00229698
USP30-AS1	ENSG00000256262	lncRNA	0.671	0.516-0.872	0.00288917
CKAP2	ENSG00000136108	protein_coding	1.417	1.093-1.837	0.00847981
WTAP	ENSG00000146457	protein_coding	1.650	1.270-2.143	0.000175695
LINC00861	ENSG00000245164	lncRNA	0.679	0.523-0.881	0.00357418
MRPS31P5	ENSG00000243406	transcribed_unprocessed_pseudogene	1.466	1.129-1.904	0.00410685
AC019129.1	ENSG00000219391	processed_pseudogene	1.726	1.329-2.241	4.3063e-05
EPS8	ENSG00000151491	protein_coding	1.568	1.207-2.038	0.000767889
VWA8	ENSG00000102763	protein_coding	1.467	1.131-1.903	0.0039096
NARS2	ENSG00000137513	protein_coding	0.683	0.526-0.886	0.00411714
AC080037.2	ENSG00000263893	lncRNA	0.691	0.532-0.897	0.00548835
MEA1	ENSG00000124733	protein_coding	0.695	0.536-0.902	0.00618468
RPL7P44	ENSG00000233873	processed_pseudogene	1.414	1.089-1.835	0.0093322
AFDN	ENSG00000130396	protein_coding	1.559	1.199-2.027	0.00090956
DXO	ENSG00000204348	protein_coding	0.698	0.538-0.906	0.00692333
ACTN4P1	ENSG00000213493	processed_pseudogene	1.485	1.145-1.926	0.00288059
ACAD10	ENSG00000111271	protein_coding	1.492	1.150-1.937	0.0026178
RPL23AP58	ENSG00000228657	processed_pseudogene	1.416	1.089-1.840	0.0093482
CCNH	ENSG00000134480	protein_coding	1.466	1.129-1.902	0.00403013
NUMB	ENSG00000133961	protein_coding	1.508	1.163-1.957	0.00196904
AC002470.1	ENSG00000272829	lncRNA	0.710	0.548-0.921	0.0099876
MAFF	ENSG00000185022	protein_coding	1.496	1.148-1.950	0.00287945
UNC5C	ENSG00000182168	protein_coding	1.433	1.104-1.859	0.00677292
IFNL4	ENSG00000272395	polymorphic_pseudogene	1.431	1.104-1.854	0.00682161
RPS12P18	ENSG00000232965	processed_pseudogene	1.492	1.148-1.938	0.00275368
RTL8A	ENSG00000203950	protein_coding	0.707	0.546-0.917	0.00888212
AC006504.5	ENSG00000267575	lncRNA	1.413	1.089-1.832	0.00915659
FCF1P5	ENSG00000220392	processed_pseudogene	1.423	1.097-1.845	0.00795591
DNM1P35	ENSG00000246877	lncRNA	0.669	0.516-0.869	0.00256693
ZNF32	ENSG00000169740	protein_coding	0.705	0.544-0.915	0.00854322
FZD4-DT	ENSG00000246523	lncRNA	0.706	0.544-0.916	0.00889143
SELENOH	ENSG00000211450	protein_coding	0.627	0.482-0.814	0.000459502
ARRDC2	ENSG00000105643	protein_coding	1.479	1.137-1.923	0.00349758
UQCRBP1	ENSG00000237748	processed_pseudogene	1.411	1.088-1.830	0.00950212
CALM2P2	ENSG00000229097	processed_pseudogene	1.415	1.090-1.836	0.00908231
CACNB1	ENSG00000067191	protein_coding	1.530	1.177-1.988	0.00149648
TMCC1	ENSG00000172765	protein_coding	1.448	1.117-1.877	0.00515771
AL512785.1	ENSG00000227094	lncRNA	0.659	0.508-0.855	0.00171098
CD3G	ENSG00000160654	protein_coding	0.655	0.504-0.850	0.00149891
NDST1	ENSG00000070614	protein_coding	1.483	1.143-1.924	0.00297668
LINC00664	ENSG00000268658	lncRNA	0.683	0.527-0.886	0.00411397
PLPPR3	ENSG00000129951	protein_coding	1.626	1.252-2.113	0.000272859
EIF4EP2	ENSG00000229944	processed_pseudogene	1.503	1.159-1.951	0.0021594
RUNX1	ENSG00000159216	protein_coding	1.586	1.221-2.060	0.000555354
UBE2T	ENSG00000077152	protein_coding	0.668	0.515-0.866	0.00237467
ZSCAN16	ENSG00000196812	protein_coding	0.655	0.505-0.850	0.00145455
AL355490.1	ENSG00000225850	lncRNA	1.553	1.194-2.020	0.00101961
TSPAN9	ENSG00000011105	protein_coding	1.439	1.110-1.866	0.00606677
AC078785.1	ENSG00000240057	lncRNA	1.429	1.101-1.855	0.00729244
PTCD1	ENSG00000106246	protein_coding	1.408	1.087-1.825	0.00962582
OR2W6P	ENSG00000168126	unprocessed_pseudogene	0.708	0.545-0.918	0.00917794
POLH-AS1	ENSG00000203362	lncRNA	0.645	0.497-0.837	0.000971801
HOXD-AS2	ENSG00000237380	lncRNA	0.704	0.543-0.913	0.00819842
YBX3P1	ENSG00000261614	processed_pseudogene	1.442	1.110-1.873	0.00606471
AC067930.2	ENSG00000254812	lncRNA	0.670	0.516-0.869	0.00253227
NDRG3	ENSG00000101079	protein_coding	1.663	1.280-2.161	0.000138593
CLDN10	ENSG00000134873	protein_coding	0.698	0.538-0.905	0.00657905
MAN1C1	ENSG00000117643	protein_coding	1.432	1.104-1.857	0.00674539
SCN4B	ENSG00000177098	protein_coding	1.502	1.158-1.949	0.00218937
PDE4A	ENSG00000065989	protein_coding	1.545	1.186-2.011	0.00124488
AC073476.2	ENSG00000261096	lncRNA	1.509	1.164-1.957	0.00188806
RPS4XP19	ENSG00000242058	processed_pseudogene	1.523	1.174-1.975	0.00152682
MAPKBP1	ENSG00000137802	protein_coding	1.471	1.133-1.910	0.00377993
AC008982.2	ENSG00000269688	lncRNA	1.441	1.111-1.869	0.00585291
FOXK1	ENSG00000164916	protein_coding	1.439	1.109-1.867	0.00609223
AC093789.1	ENSG00000242169	processed_pseudogene	1.726	1.326-2.246	5.0102e-05
CCR7	ENSG00000126353	protein_coding	0.669	0.515-0.869	0.00259963
POLR1A	ENSG00000068654	protein_coding	1.418	1.093-1.840	0.00857511
ARHGEF17	ENSG00000110237	protein_coding	1.525	1.175-1.978	0.00149814
LINC01960	ENSG00000260868	lncRNA	1.488	1.146-1.933	0.00282639
LINC00467	ENSG00000153363	lncRNA	0.655	0.505-0.849	0.001421
KRT18P54	ENSG00000250834	processed_pseudogene	1.506	1.162-1.953	0.00199744
PGAP3	ENSG00000161395	protein_coding	1.516	1.165-1.974	0.001975
SORCS2	ENSG00000184985	protein_coding	1.522	1.172-1.976	0.00160979
TPT1	ENSG00000133112	protein_coding	1.471	1.130-1.914	0.00411029
SLC25A30	ENSG00000174032	protein_coding	1.484	1.144-1.926	0.0029308
SPINK13	ENSG00000214510	protein_coding	0.677	0.522-0.878	0.00324433
DHRS9	ENSG00000073737	protein_coding	1.482	1.142-1.925	0.00312965
AC048334.1	ENSG00000242308	unprocessed_pseudogene	1.457	1.123-1.891	0.00465096
AC010328.1	ENSG00000267943	lncRNA	0.706	0.543-0.916	0.00893088
SMURF2P1	ENSG00000248121	transcribed_unprocessed_pseudogene	1.410	1.086-1.831	0.00980351
LINC00582	ENSG00000229228	lncRNA	0.693	0.533-0.901	0.00617534
BLOC1S1	ENSG00000135441	protein_coding	0.621	0.479-0.806	0.000338965
PABPC1P10	ENSG00000239443	processed_pseudogene	1.553	1.194-2.020	0.00103862
GRAMD1A	ENSG00000089351	protein_coding	1.461	1.126-1.895	0.00428483
MMP17	ENSG00000198598	protein_coding	1.689	1.301-2.192	8.22951e-05
UTP14C	ENSG00000253797	protein_coding	1.485	1.144-1.927	0.002951
TIMM8B	ENSG00000150779	protein_coding	0.696	0.537-0.903	0.00633604
TMEM67	ENSG00000164953	protein_coding	1.445	1.114-1.874	0.0055842
ZFP57	ENSG00000204644	protein_coding	0.685	0.528-0.890	0.00459796
AL133153.1	ENSG00000258446	processed_pseudogene	0.692	0.533-0.899	0.00588019
FOSL2	ENSG00000075426	protein_coding	1.466	1.128-1.906	0.00426442
AC123912.4	ENSG00000268555	lncRNA	0.651	0.501-0.845	0.00128389
AC012360.1	ENSG00000235319	lncRNA	0.630	0.485-0.818	0.00053481
HLA-DOB	ENSG00000241106	protein_coding	0.586	0.451-0.761	6.34808e-05
AP001439.1	ENSG00000224541	lncRNA	0.700	0.540-0.908	0.00711732
SCN7A	ENSG00000136546	protein_coding	1.407	1.085-1.824	0.00991614
AC005740.4	ENSG00000271871	lncRNA	1.415	1.091-1.836	0.00897472
AC083967.1	ENSG00000254337	lncRNA	0.708	0.546-0.919	0.00934043
AC007613.1	ENSG00000262420	lncRNA	0.666	0.513-0.864	0.0022136
SNED1	ENSG00000162804	protein_coding	1.417	1.092-1.837	0.00870889
OAZ3	ENSG00000143450	protein_coding	0.689	0.532-0.893	0.00480324
GTF2F2	ENSG00000188342	protein_coding	1.499	1.155-1.944	0.00230267
PPFIA1	ENSG00000131626	protein_coding	1.467	1.132-1.902	0.00381371
AL162574.1	ENSG00000277863	lncRNA	0.680	0.524-0.882	0.00367893
PABPC1P1	ENSG00000231707	processed_pseudogene	1.429	1.102-1.854	0.00710282
IGSF21	ENSG00000117154	protein_coding	1.415	1.090-1.836	0.00901515
RPL4P2	ENSG00000232341	processed_pseudogene	1.431	1.101-1.859	0.00737207
HOXB-AS3	ENSG00000233101	lncRNA	1.557	1.198-2.025	0.000942839
AC008725.1	ENSG00000270442	processed_pseudogene	0.710	0.548-0.921	0.00992132
AC244034.1	ENSG00000234981	processed_pseudogene	1.660	1.277-2.158	0.000154117
ITPKC	ENSG00000086544	protein_coding	1.488	1.147-1.929	0.00276139
AIM2	ENSG00000163568	protein_coding	0.705	0.543-0.916	0.00895162
ANKRD33B	ENSG00000164236	protein_coding	1.415	1.092-1.834	0.00867253
FAM120B	ENSG00000112584	protein_coding	1.558	1.201-2.022	0.000838902
ZNF687-AS1	ENSG00000232671	lncRNA	0.695	0.537-0.901	0.00596948
ZFP36	ENSG00000128016	protein_coding	1.419	1.092-1.843	0.00882615
RNU6-437P	ENSG00000238420	snRNA	0.672	0.517-0.873	0.00295242
POLRMTP1	ENSG00000266066	processed_pseudogene	1.431	1.103-1.856	0.00702429
PIGS	ENSG00000087111	protein_coding	1.463	1.127-1.899	0.00426191
CEACAM1	ENSG00000079385	protein_coding	0.695	0.535-0.902	0.00622604
SH3PXD2A	ENSG00000107957	protein_coding	1.440	1.111-1.867	0.00580578
CHRAC1	ENSG00000104472	protein_coding	0.666	0.513-0.864	0.00216862
PNPLA7	ENSG00000130653	protein_coding	1.488	1.146-1.934	0.00290013
RNU6-942P	ENSG00000199872	snRNA	0.704	0.541-0.915	0.00864836
CMC4	ENSG00000182712	protein_coding	0.698	0.537-0.906	0.00688587
RPS12P2	ENSG00000234319	processed_pseudogene	1.468	1.130-1.907	0.0040548
DGKZP1	ENSG00000179611	processed_pseudogene	1.416	1.093-1.836	0.00847631
MRPS31P4	ENSG00000250299	transcribed_unprocessed_pseudogene	1.560	1.203-2.023	0.000800138
UNC93B7	ENSG00000251624	unprocessed_pseudogene	1.482	1.141-1.925	0.00317337
MKRN4P	ENSG00000238222	processed_pseudogene	1.464	1.129-1.898	0.00402559
CX3CR1	ENSG00000168329	protein_coding	1.445	1.114-1.875	0.00557683
INTS6L-AS1	ENSG00000225235	lncRNA	0.682	0.525-0.884	0.00386411
RPL12P33	ENSG00000244585	processed_pseudogene	1.419	1.092-1.842	0.00877249
CDAN1	ENSG00000140326	protein_coding	1.412	1.088-1.831	0.00935637
PDE2A	ENSG00000186642	protein_coding	1.417	1.093-1.838	0.00854987
BNIP3P16	ENSG00000267641	processed_pseudogene	0.695	0.536-0.903	0.00631657
AP1S2	ENSG00000182287	protein_coding	0.589	0.453-0.766	7.74982e-05
IER3IP1	ENSG00000134049	protein_coding	0.701	0.540-0.909	0.00738691
PCDHB6	ENSG00000113211	protein_coding	0.687	0.529-0.893	0.00496718
YWHAEP1	ENSG00000232727	processed_pseudogene	1.533	1.182-1.988	0.00126324
KIZ	ENSG00000088970	protein_coding	1.458	1.124-1.891	0.00452006
MAFA-AS1	ENSG00000254338	lncRNA	1.430	1.103-1.855	0.00701438
NDUFV2	ENSG00000178127	protein_coding	0.684	0.527-0.888	0.00431676
TRGC2	ENSG00000227191	TR_C_gene	0.698	0.538-0.906	0.00689386
NDUFAB1P1	ENSG00000217767	processed_pseudogene	0.672	0.517-0.872	0.00285643
GSTZ1	ENSG00000100577	protein_coding	0.679	0.523-0.880	0.00346472
PSMA5	ENSG00000143106	protein_coding	0.702	0.540-0.912	0.00808207
EEF2	ENSG00000167658	protein_coding	1.442	1.111-1.873	0.00603078
FAM86DP	ENSG00000244026	transcribed_unprocessed_pseudogene	0.692	0.534-0.898	0.0055659
AC130343.2	ENSG00000277597	lncRNA	0.640	0.493-0.831	0.000791487
C2orf74	ENSG00000237651	protein_coding	0.701	0.541-0.909	0.00730863
GABRG1	ENSG00000163285	protein_coding	1.441	1.110-1.870	0.00606643
TAP1	ENSG00000168394	protein_coding	0.685	0.528-0.890	0.00455601
TMOD2	ENSG00000128872	protein_coding	1.570	1.209-2.039	0.000725656
USP35	ENSG00000118369	protein_coding	1.492	1.150-1.935	0.00261072
CAST	ENSG00000153113	protein_coding	1.416	1.089-1.841	0.00949359
AC009570.1	ENSG00000272986	lncRNA	0.672	0.517-0.872	0.00275733
GIGYF2	ENSG00000204120	protein_coding	1.422	1.097-1.843	0.00787271
H2AC17	ENSG00000278677	protein_coding	0.686	0.529-0.889	0.00438656
SLC6A4	ENSG00000108576	protein_coding	1.418	1.094-1.839	0.00837047
TRPM2	ENSG00000142185	protein_coding	1.456	1.120-1.892	0.00494393
ZNF407	ENSG00000215421	protein_coding	1.418	1.094-1.837	0.00824658
CDC20B	ENSG00000164287	protein_coding	1.438	1.109-1.865	0.0061617
AAK1	ENSG00000115977	protein_coding	1.491	1.150-1.932	0.00255558
RPSAP12	ENSG00000240087	processed_pseudogene	1.441	1.109-1.872	0.00620302
AC080013.2	ENSG00000243675	processed_pseudogene	1.410	1.086-1.831	0.00989768
PDE7B	ENSG00000171408	protein_coding	1.424	1.096-1.849	0.00809581
AL353795.2	ENSG00000234181	lncRNA	0.684	0.527-0.888	0.00428495
LILRA2	ENSG00000239998	protein_coding	1.472	1.135-1.909	0.0035986
SELL	ENSG00000188404	protein_coding	0.645	0.497-0.838	0.00101442
LATS2	ENSG00000150457	protein_coding	1.426	1.098-1.850	0.00769096
AL450998.1	ENSG00000178715	processed_pseudogene	1.487	1.148-1.927	0.00269314
ETV6	ENSG00000139083	protein_coding	1.470	1.132-1.908	0.00380195
RPL31P28	ENSG00000219863	processed_pseudogene	1.464	1.126-1.904	0.00440893
RPL23AP3	ENSG00000214914	processed_pseudogene	1.533	1.180-1.991	0.00136776
AC090004.1	ENSG00000268279	protein_coding	1.419	1.094-1.841	0.00839671
AC026979.2	ENSG00000271869	lncRNA	0.659	0.508-0.854	0.00165053
TRIP6	ENSG00000087077	protein_coding	1.417	1.092-1.840	0.00875365
LINC01136	ENSG00000233791	lncRNA	0.683	0.527-0.886	0.00409474
VPS13B	ENSG00000132549	protein_coding	1.445	1.114-1.873	0.00548467
NDNF	ENSG00000173376	protein_coding	1.481	1.141-1.924	0.00321181
AL731566.3	ENSG00000276742	lncRNA	0.709	0.546-0.919	0.00947634
STRADA	ENSG00000266173	protein_coding	1.421	1.094-1.847	0.0085341
GZMB	ENSG00000100453	protein_coding	0.682	0.525-0.885	0.003969
LINC00158	ENSG00000185433	lncRNA	0.679	0.523-0.882	0.00363709
FAM133A	ENSG00000179083	protein_coding	0.707	0.546-0.917	0.00891448
ST13P2	ENSG00000235616	processed_pseudogene	1.504	1.158-1.953	0.00223675
FOXP4-AS1	ENSG00000234753	lncRNA	0.682	0.527-0.884	0.0038716
IL2RG	ENSG00000147168	protein_coding	0.706	0.545-0.916	0.00884519
GIGYF1	ENSG00000146830	protein_coding	1.410	1.089-1.827	0.00926568
PPL	ENSG00000118898	protein_coding	1.471	1.134-1.909	0.00364646
AC040169.1	ENSG00000260018	lncRNA	0.702	0.542-0.910	0.00743716
KIR3DX1	ENSG00000104970	transcribed_unprocessed_pseudogene	0.630	0.485-0.817	0.000501039
MAP1A	ENSG00000166963	protein_coding	1.412	1.089-1.830	0.00913776
SBF1	ENSG00000100241	protein_coding	1.513	1.165-1.965	0.00190944
RPL23AP73	ENSG00000244283	processed_pseudogene	1.511	1.163-1.963	0.00200999
LSS	ENSG00000160285	protein_coding	1.463	1.128-1.897	0.00408808
RAB42	ENSG00000188060	protein_coding	1.506	1.161-1.954	0.00205583
APPL2	ENSG00000136044	protein_coding	1.407	1.085-1.825	0.00999291
KAZN	ENSG00000189337	protein_coding	1.433	1.105-1.857	0.00662439
RASL10A	ENSG00000100276	protein_coding	1.433	1.105-1.859	0.00669259
MIR4449	ENSG00000264585	miRNA	0.691	0.531-0.898	0.00579287
LINC01693	ENSG00000227764	lncRNA	1.406	1.085-1.823	0.00997748
KLHL14	ENSG00000197705	protein_coding	1.499	1.154-1.946	0.0024032
KRT18P22	ENSG00000218153	processed_pseudogene	1.486	1.143-1.931	0.00308149
GMCL2	ENSG00000244234	protein_coding	1.548	1.193-2.008	0.00100116
AC011444.1	ENSG00000266983	lncRNA	0.694	0.536-0.900	0.00590791
ATP5PBP3	ENSG00000214003	processed_pseudogene	0.685	0.528-0.889	0.00446732
RNY1P9	ENSG00000255156	misc_RNA	0.700	0.539-0.908	0.00733885
AIMP1P1	ENSG00000234187	processed_pseudogene	1.529	1.179-1.983	0.00136031
MUSTN1	ENSG00000272573	protein_coding	1.412	1.089-1.829	0.00910087
RASAL1	ENSG00000111344	protein_coding	1.436	1.107-1.863	0.00634679
AHDC1	ENSG00000126705	protein_coding	1.524	1.173-1.980	0.00160288
FRMD8	ENSG00000126391	protein_coding	1.444	1.113-1.873	0.00567616
ADH1C	ENSG00000248144	protein_coding	1.435	1.107-1.861	0.00643981
COP1P1	ENSG00000266613	processed_pseudogene	1.425	1.098-1.849	0.00765631
TAF11	ENSG00000064995	protein_coding	0.708	0.546-0.919	0.00940164
RPS3AP2	ENSG00000219027	processed_pseudogene	0.681	0.525-0.884	0.00384933
CCL18	ENSG00000275385	protein_coding	0.697	0.538-0.904	0.00657739
EFNA5	ENSG00000184349	protein_coding	1.442	1.110-1.873	0.00616235
SFRP1	ENSG00000104332	protein_coding	1.462	1.127-1.897	0.0042353
PIEZO1	ENSG00000103335	protein_coding	1.442	1.107-1.878	0.00658838
PSMB8-AS1	ENSG00000204261	lncRNA	0.706	0.543-0.918	0.00930943
PFDN6	ENSG00000204220	protein_coding	0.664	0.511-0.862	0.00211672
ZNF729	ENSG00000196350	protein_coding	0.665	0.512-0.864	0.00220725
HDHD5-AS1	ENSG00000185837	lncRNA	0.705	0.544-0.914	0.00841455
IGHGP	ENSG00000253755	IG_C_pseudogene	0.699	0.538-0.908	0.00718694
TPCN2	ENSG00000162341	protein_coding	1.575	1.213-2.043	0.000639207
LRFN1	ENSG00000128011	protein_coding	1.460	1.126-1.893	0.00424606
AC243964.3	ENSG00000266903	lncRNA	0.698	0.537-0.906	0.00699839
AC128687.2	ENSG00000273394	lncRNA	0.705	0.543-0.915	0.0085018
RPS6KA1	ENSG00000117676	protein_coding	1.572	1.210-2.041	0.000694639
RAB11FIP5	ENSG00000135631	protein_coding	1.427	1.099-1.853	0.00755318
HMCN2	ENSG00000148357	protein_coding	1.503	1.157-1.953	0.00227617
AC124312.3	ENSG00000261069	lncRNA	1.453	1.121-1.884	0.00475808
CDKL5	ENSG00000008086	protein_coding	1.427	1.100-1.852	0.00738339
TSC22D1	ENSG00000102804	protein_coding	1.488	1.145-1.933	0.00294456
RASGRP3-AS1	ENSG00000237133	lncRNA	1.452	1.120-1.884	0.00488056
RNPEPL1	ENSG00000142327	protein_coding	1.433	1.103-1.860	0.00697821
SCAMP1	ENSG00000085365	protein_coding	1.453	1.116-1.891	0.00546443
MRPL55	ENSG00000162910	protein_coding	0.688	0.531-0.892	0.00469337
ZP1	ENSG00000149506	protein_coding	1.421	1.095-1.844	0.00822756
SYDE1	ENSG00000105137	protein_coding	1.477	1.137-1.917	0.00343009
FAM160A1	ENSG00000164142	protein_coding	1.418	1.093-1.839	0.00850172
LINC02461	ENSG00000258331	lncRNA	1.428	1.100-1.853	0.00736871
NFIL3	ENSG00000165030	protein_coding	1.488	1.144-1.935	0.00301117
FOXJ2	ENSG00000065970	protein_coding	1.531	1.177-1.992	0.00151062
IKBKGP1	ENSG00000275882	unprocessed_pseudogene	1.474	1.137-1.912	0.00338847
ARAP1	ENSG00000186635	protein_coding	1.418	1.094-1.839	0.00840849
SSH3	ENSG00000172830	protein_coding	1.504	1.157-1.955	0.00231533
ERBB2	ENSG00000141736	protein_coding	1.505	1.160-1.952	0.00209797
IFNB1	ENSG00000171855	protein_coding	0.674	0.518-0.876	0.00315584
PPP3CA	ENSG00000138814	protein_coding	1.444	1.111-1.877	0.0060512
ACY3	ENSG00000132744	protein_coding	0.689	0.531-0.894	0.00513537
PLEKHN1	ENSG00000187583	protein_coding	1.516	1.167-1.970	0.00182256
RPL7AP6	ENSG00000242071	processed_pseudogene	1.416	1.091-1.839	0.00900114
AL079341.1	ENSG00000217227	processed_pseudogene	1.507	1.162-1.954	0.00198766
NCOR2	ENSG00000196498	protein_coding	1.475	1.138-1.912	0.00329982
TBX21	ENSG00000073861	protein_coding	0.691	0.532-0.896	0.00538331
LINC01619	ENSG00000257242	lncRNA	0.681	0.525-0.885	0.0040324
CXCL13	ENSG00000156234	protein_coding	0.620	0.477-0.807	0.000379136
TSC22D4	ENSG00000166925	protein_coding	1.435	1.105-1.864	0.0067624
AC233300.1	ENSG00000279155	TEC	1.421	1.096-1.841	0.00795053
AC000123.3	ENSG00000280347	TEC	1.528	1.176-1.984	0.0014799
AL355353.1	ENSG00000270761	lncRNA	0.683	0.527-0.885	0.00398754
SOGA1	ENSG00000149639	protein_coding	1.574	1.212-2.043	0.000666567
AL513550.1	ENSG00000228506	lncRNA	0.644	0.496-0.836	0.000975762

## Sheet: Supplementary Table 2
Gene Symbol	Description	Category	Gifts	GC Id	Relevance score
TP53	Tumor Protein P53	Protein Coding	51	GC17M007661	144.768
FAS	Fas Cell Surface Death Receptor	Protein Coding	49	GC10P090723	86.1323
EGFR	Epidermal Growth Factor Receptor	Protein Coding	52	GC07P055019	85.3188
PTEN	Phosphatase And Tensin Homolog	Protein Coding	50	GC10P090708	81.912
BCL2	BCL2 Apoptosis Regulator	Protein Coding	49	GC18M063123	79.5618
CASP8	Caspase 8	Protein Coding	50	GC02P201233	79.343
ATM	ATM Serine/Threonine Kinase	Protein Coding	52	GC11P108222	77.565
PIK3CA	Phosphatidylinositol-4,5-Bisphosphate 3-Kinase Catalytic Subunit Alpha	Protein Coding	52	GC03P179148	75.5919
KIT	KIT Proto-Oncogene, Receptor Tyrosine Kinase	Protein Coding	52	GC04P054657	74.1169
AKT1	AKT Serine/Threonine Kinase 1	Protein Coding	52	GC14M104769	73.9645
KRAS	KRAS Proto-Oncogene, GTPase	Protein Coding	49	GC12M025204	73.6769
TNF	Tumor Necrosis Factor	Protein Coding	50	GC06P076864	71.4791
BRAF	B-Raf Proto-Oncogene, Serine/Threonine Kinase	Protein Coding	52	GC07M140730	69.1766
FASLG	Fas Ligand	Protein Coding	46	GC01P172628	67.8783
MYC	MYC Proto-Oncogene, BHLH Transcription Factor	Protein Coding	50	GC08P127735	67.8031
CCND1	Cyclin D1	Protein Coding	50	GC11P069641	67.3969
PDCD1	Programmed Cell Death 1	Protein Coding	46	GC02M241849	66.8472
ADA	Adenosine Deaminase	Protein Coding	49	GC20M044620	65.8557
CASP3	Caspase 3	Protein Coding	48	GC04M184627	65.6012
CDKN2A	Cyclin Dependent Kinase Inhibitor 2A	Protein Coding	49	GC09M021967	65.5332
CTNNB1	Catenin Beta 1	Protein Coding	52	GC03P041236	65.4367
ERBB2	Erb-B2 Receptor Tyrosine Kinase 2	Protein Coding	53	GC17P039687	63.7106
BAX	BCL2 Associated X, Apoptosis Regulator	Protein Coding	47	GC19P048954	62.3821
STAT3	Signal Transducer And Activator Of Transcription 3	Protein Coding	50	GC17M042313	61.8856
MTOR	Mechanistic Target Of Rapamycin Kinase	Protein Coding	52	GC01M011106	61.8523
IL6	Interleukin 6	Protein Coding	48	GC07P022725	61.732
HRAS	HRas Proto-Oncogene, GTPase	Protein Coding	50	GC11M002647	60.2839
IFNG	Interferon Gamma	Protein Coding	47	GC12M068154	58.3377
GATA2	GATA Binding Protein 2	Protein Coding	48	GC03M128479	56.1258
CDH1	Cadherin 1	Protein Coding	49	GC16P068737	55.4725
TNFRSF10B	TNF Receptor Superfamily Member 10b	Protein Coding	49	GC08M023020	55.3144
FGFR3	Fibroblast Growth Factor Receptor 3	Protein Coding	53	GC04P001795	54.8406
TGFB1	Transforming Growth Factor Beta 1	Protein Coding	50	GC19M041301	54.7191
VHL	Von Hippel-Lindau Tumor Suppressor	Protein Coding	45	GC03P012055	53.7286
CD274	CD274 Molecule	Protein Coding	43	GC09P005450	53.3506
TERT	Telomerase Reverse Transcriptase	Protein Coding	50	GC05M001253	53.0446
MAPK1	Mitogen-Activated Protein Kinase 1	Protein Coding	50	GC22M021759	52.7639
KITLG	KIT Ligand	Protein Coding	44	GC12M088492	52.3873
RB1	RB Transcriptional Corepressor 1	Protein Coding	46	GC13P048303	52.3629
CD4	CD4 Molecule	Protein Coding	48	GC12P006786	51.8935
VEGFA	Vascular Endothelial Growth Factor A	Protein Coding	47	GC06P043770	51.7285
IL10	Interleukin 10	Protein Coding	46	GC01M206767	51.6076
LMNA	Lamin A/C	Protein Coding	48	GC01P156082	50.2244
NRAS	NRAS Proto-Oncogene, GTPase	Protein Coding	48	GC01M114704	50.1726
ALK	ALK Receptor Tyrosine Kinase	Protein Coding	50	GC02M029190	50.0598
BAD	BCL2 Associated Agonist Of Cell Death	Protein Coding	44	GC11M084618	50.052
CDKN1A	Cyclin Dependent Kinase Inhibitor 1A	Protein Coding	48	GC06P077011	49.6479
BCL2L1	BCL2 Like 1	Protein Coding	45	GC20M031664	48.1333
TTN	Titin	Protein Coding	46	GC02M178525	47.3727
HLA-DRB1	Major Histocompatibility Complex, Class II, DR Beta 1	Protein Coding	46	GC06M032578	47.2167
CXCL8	C-X-C Motif Chemokine Ligand 8	Protein Coding	40	GC04P073740	47.1433
IL2	Interleukin 2	Protein Coding	44	GC04M122451	47.1149
XIAP	X-Linked Inhibitor Of Apoptosis	Protein Coding	47	GC0XP123859	46.9305
ICAM1	Intercellular Adhesion Molecule 1	Protein Coding	49	GC19P010310	46.8125
RET	Ret Proto-Oncogene	Protein Coding	52	GC10P043121	46.587
IL1B	Interleukin 1 Beta	Protein Coding	46	GC02M112829	46.4331
RIPK1	Receptor Interacting Serine/Threonine Kinase 1	Protein Coding	48	GC06P003155	46.3038
BCL6	BCL6 Transcription Repressor	Protein Coding	44	GC03M187721	46.2272
ABL1	ABL Proto-Oncogene 1, Non-Receptor Tyrosine Kinase	Protein Coding	51	GC09P130713	46.1527
MAPK8	Mitogen-Activated Protein Kinase 8	Protein Coding	48	GC10P048306	46.1453
PTCH1	Patched 1	Protein Coding	49	GC09M095442	45.9775
BID	BH3 Interacting Domain Death Agonist	Protein Coding	44	GC22M017734	45.967
BRCA1	BRCA1 DNA Repair Associated	Protein Coding	49	GC17M043044	45.9396
NFKB1	Nuclear Factor Kappa B Subunit 1	Protein Coding	50	GC04P102501	45.5325
CTLA4	Cytotoxic T-Lymphocyte Associated Protein 4	Protein Coding	44	GC02P203867	45.3333
BRCA2	BRCA2 DNA Repair Associated	Protein Coding	48	GC13P032315	45.1374
CXCR4	C-X-C Motif Chemokine Receptor 4	Protein Coding	50	GC02M136114	44.937
STK11	Serine/Threonine Kinase 11	Protein Coding	48	GC19P001177	44.8745
EPCAM	Epithelial Cell Adhesion Molecule	Protein Coding	47	GC02P047345	44.6906
EGF	Epidermal Growth Factor	Protein Coding	50	GC04P109912	44.3085
VCAM1	Vascular Cell Adhesion Molecule 1	Protein Coding	45	GC01P100719	43.7681
JAK2	Janus Kinase 2	Protein Coding	51	GC09P004985	43.4911
STAT1	Signal Transducer And Activator Of Transcription 1	Protein Coding	51	GC02M190908	43.4461
FLT3	Fms Related Receptor Tyrosine Kinase 3	Protein Coding	51	GC13M028003	43.3489
CD44	CD44 Molecule (Indian Blood Group)	Protein Coding	46	GC11P035139	43.0216
MIR34A	MicroRNA 34a	RNA Gene	23	GC01M009151	42.8909
ITGB1	Integrin Subunit Beta 1	Protein Coding	49	GC10M032932	42.4531
PPARG	Peroxisome Proliferator Activated Receptor Gamma	Protein Coding	51	GC03P012287	42.1762
PTPN11	Protein Tyrosine Phosphatase Non-Receptor Type 11	Protein Coding	51	GC12P112418	42.0004
TGFBR2	Transforming Growth Factor Beta Receptor 2	Protein Coding	50	GC03P030623	41.4323
JUN	Jun Proto-Oncogene, AP-1 Transcription Factor Subunit	Protein Coding	47	GC01M058780	41.3374
PIK3R1	Phosphoinositide-3-Kinase Regulatory Subunit 1	Protein Coding	49	GC05P068215	41.2992
TNFSF10	TNF Superfamily Member 10	Protein Coding	44	GC03M172505	41.2842
MUC1	Mucin 1, Cell Surface Associated	Protein Coding	48	GC01M155185	41.2686
IL4	Interleukin 4	Protein Coding	45	GC05P132673	41.2155
NCAM1	Neural Cell Adhesion Molecule 1	Protein Coding	46	GC11P112961	41.1782
IL2RA	Interleukin 2 Receptor Subunit Alpha	Protein Coding	49	GC10M006010	40.8327
CD40	CD40 Molecule	Protein Coding	47	GC20P046118	40.7705
PDCD1LG2	Programmed Cell Death 1 Ligand 2	Protein Coding	41	GC09P005510	40.7332
CFLAR	CASP8 And FADD Like Apoptosis Regulator	Protein Coding	44	GC02P201117	40.3059
HLA-B	Major Histocompatibility Complex, Class I, B	Protein Coding	46	GC06M061261	39.8588
CASP9	Caspase 9	Protein Coding	46	GC01M015491	39.8567
BIRC5	Baculoviral IAP Repeat Containing 5	Protein Coding	45	GC17P078214	39.7075
CDK4	Cyclin Dependent Kinase 4	Protein Coding	52	GC12M057743	39.6706
FGF2	Fibroblast Growth Factor 2	Protein Coding	45	GC04P122826	39.6511
HIF1A	Hypoxia Inducible Factor 1 Subunit Alpha	Protein Coding	46	GC14P061695	39.4496
INS	Insulin	Protein Coding	46	GC11M002159	39.3414
HAVCR2	Hepatitis A Virus Cellular Receptor 2	Protein Coding	44	GC05M157063	39.333
NPM1	Nucleophosmin 1	Protein Coding	49	GC05P171387	39.28
NFKBIA	NFKB Inhibitor Alpha	Protein Coding	49	GC14M035401	39.1583
PCNA	Proliferating Cell Nuclear Antigen	Protein Coding	49	GC20M005114	38.9577
PARP1	Poly(ADP-Ribose) Polymerase 1	Protein Coding	48	GC01M226360	38.7408
MCL1	MCL1 Apoptosis Regulator, BCL2 Family Member	Protein Coding	45	GC01M151420	38.6981
MDM2	MDM2 Proto-Oncogene	Protein Coding	52	GC12P068808	38.6908
CD40LG	CD40 Ligand	Protein Coding	47	GC0XP136649	38.6833
CYCS	Cytochrome C, Somatic	Protein Coding	47	GC07M025118	38.6131
KDR	Kinase Insert Domain Receptor	Protein Coding	52	GC04M055078	38.4239
CD28	CD28 Molecule	Protein Coding	45	GC02P203706	38.2881
APC	APC Regulator Of WNT Signaling Pathway	Protein Coding	48	GC05P112707	37.9519
RAC1	Rac Family Small GTPase 1	Protein Coding	48	GC07P006377	37.7383
TNFRSF10A	TNF Receptor Superfamily Member 10a	Protein Coding	44	GC08M023190	37.6902
MITF	Melanocyte Inducing Transcription Factor	Protein Coding	47	GC03P069788	37.5882
FGFR1	Fibroblast Growth Factor Receptor 1	Protein Coding	53	GC08M038400	37.3649
WT1	WT1 Transcription Factor	Protein Coding	48	GC11M032365	37.3524
TSC2	TSC Complex Subunit 2	Protein Coding	49	GC16P009895	37.2695
SYK	Spleen Associated Tyrosine Kinase	Protein Coding	49	GC09P091849	37.026
BCR	BCR Activator Of RhoGEF And GTPase	Protein Coding	50	GC22P023179	36.8736
FGFR2	Fibroblast Growth Factor Receptor 2	Protein Coding	53	GC10M121478	36.6917
TFRC	Transferrin Receptor	Protein Coding	47	GC03M196027	36.6708
IL3	Interleukin 3	Protein Coding	42	GC05P132060	36.6499
VIM	Vimentin	Protein Coding	49	GC10P017227	36.5257
KCNH2	Potassium Voltage-Gated Channel Subfamily H Member 2	Protein Coding	50	GC07M150944	36.4716
IL7	Interleukin 7	Protein Coding	41	GC08M078689	36.3511
APP	Amyloid Beta Precursor Protein	Protein Coding	50	GC21M025880	36.0621
ABCB1	ATP Binding Cassette Subfamily B Member 1	Protein Coding	50	GC07M087504	35.9944
MAPK14	Mitogen-Activated Protein Kinase 14	Protein Coding	50	GC06P077003	35.9717
NFE2L2	NFE2 Like BZIP Transcription Factor 2	Protein Coding	48	GC02M177227	35.8995
FOS	Fos Proto-Oncogene, AP-1 Transcription Factor Subunit	Protein Coding	50	GC14P075278	35.8033
TNFRSF1A	TNF Receptor Superfamily Member 1A	Protein Coding	48	GC12M006328	35.6426
CDK1	Cyclin Dependent Kinase 1	Protein Coding	44	GC10P060772	35.6272
CXCL12	C-X-C Motif Chemokine Ligand 12	Protein Coding	44	GC10M044294	35.5678
TRA	T Cell Receptor Alpha Locus	Protein Coding	18	GC14P021621	35.4325
TSC1	TSC Complex Subunit 1	Protein Coding	47	GC09M132891	35.3816
CD34	CD34 Molecule	Protein Coding	43	GC01M207880	35.2784
HLA-A	Major Histocompatibility Complex, Class I, A	Protein Coding	46	GC06P076821	35.2296
MMP9	Matrix Metallopeptidase 9	Protein Coding	53	GC20P046008	35.0343
LHCGR	Luteinizing Hormone/Choriogonadotropin Receptor	Protein Coding	46	GC02M048686	34.585
ENG	Endoglin	Protein Coding	46	GC09M127815	34.4581
CSF3	Colony Stimulating Factor 3	Protein Coding	40	GC17P040015	34.4526
FOXP3	Forkhead Box P3	Protein Coding	46	GC0XM049250	34.4268
FHIT	Fragile Histidine Triad Diadenosine Triphosphatase	Protein Coding	43	GC03M059747	34.3353
MMP2	Matrix Metallopeptidase 2	Protein Coding	52	GC16P055390	34.2924
TRB	T Cell Receptor Beta Locus	Protein Coding	18	GC07P147873	34.2591
CSF2	Colony Stimulating Factor 2	Protein Coding	42	GC05P132073	34.2553
CALM2	Calmodulin 2	Protein Coding	45	GC02M047124	34.2479
MLH1	MutL Homolog 1	Protein Coding	47	GC03P036993	34.2042
CAV1	Caveolin 1	Protein Coding	47	GC07P116524	34.1851
PRF1	Perforin 1	Protein Coding	45	GC10M070597	34.0794
TP73	Tumor Protein P73	Protein Coding	45	GC01P003652	33.9508
KLRK1	Killer Cell Lectin Like Receptor K1	Protein Coding	40	GC12M019788	33.853
TP63	Tumor Protein P63	Protein Coding	47	GC03P189598	33.7842
GZMB	Granzyme B	Protein Coding	46	GC14M024630	33.7796
CD19	CD19 Molecule	Protein Coding	48	GC16P039277	33.7429
PTGS2	Prostaglandin-Endoperoxide Synthase 2	Protein Coding	48	GC01M186640	33.5836
SOD1	Superoxide Dismutase 1	Protein Coding	50	GC21P031659	33.5819
HMGB1	High Mobility Group Box 1	Protein Coding	44	GC13M030456	33.5448
IGF1R	Insulin Like Growth Factor 1 Receptor	Protein Coding	53	GC15P098648	33.4558
TET2	Tet Methylcytosine Dioxygenase 2	Protein Coding	45	GC04P105145	33.4054
CCL2	C-C Motif Chemokine Ligand 2	Protein Coding	47	GC17P034255	33.1622
CREBBP	CREB Binding Protein	Protein Coding	51	GC16M006452	33.1192
BTK	Bruton Tyrosine Kinase	Protein Coding	51	GC0XM101349	33.1055
ICOS	Inducible T Cell Costimulator	Protein Coding	42	GC02P203937	33.0562
CD8A	CD8a Molecule	Protein Coding	45	GC02M086784	33.0182
IGF1	Insulin Like Growth Factor 1	Protein Coding	48	GC12M102395	33.0139
BIRC3	Baculoviral IAP Repeat Containing 3	Protein Coding	45	GC11P102317	32.928
MYD88	MYD88 Innate Immune Signal Transduction Adaptor	Protein Coding	49	GC03P038139	32.9156
IL1A	Interleukin 1 Alpha	Protein Coding	43	GC02M112773	32.6131
EPO	Erythropoietin	Protein Coding	41	GC07P100720	32.5501
TLR4	Toll Like Receptor 4	Protein Coding	50	GC09P117704	32.5178
CD27	CD27 Molecule	Protein Coding	45	GC12P018529	32.4978
SLC4A1	Solute Carrier Family 4 Member 1 (Diego Blood Group)	Protein Coding	48	GC17M044786	32.4915
CD247	CD247 Molecule	Protein Coding	48	GC01M167399	32.4405
HGF	Hepatocyte Growth Factor	Protein Coding	51	GC07M081699	32.3288
THY1	Thy-1 Cell Surface Antigen	Protein Coding	42	GC11M119417	32.1019
RELA	RELA Proto-Oncogene, NF-KB Subunit	Protein Coding	50	GC11M065653	32.0865
CDK6	Cyclin Dependent Kinase 6	Protein Coding	52	GC07M092604	31.7232
FN1	Fibronectin 1	Protein Coding	49	GC02M215360	31.672
CD36	CD36 Molecule	Protein Coding	47	GC07P080369	31.6297
GFAP	Glial Fibrillary Acidic Protein	Protein Coding	46	GC17M044905	31.2921
POU5F1	POU Class 5 Homeobox 1	Protein Coding	45	GC06M061255	31.2718
TLR2	Toll Like Receptor 2	Protein Coding	50	GC04P153684	31.1765
B2M	Beta-2-Microglobulin	Protein Coding	48	GC15P044711	31.0859
CEACAM5	CEA Cell Adhesion Molecule 5	Protein Coding	42	GC19P051844	31.0554
ITGB2	Integrin Subunit Beta 2	Protein Coding	49	GC21M044885	30.8014
IFNA1	Interferon Alpha 1	Protein Coding	40	GC09P021577	30.7798
CCL5	C-C Motif Chemokine Ligand 5	Protein Coding	42	GC17M035871	30.7316
MAPK3	Mitogen-Activated Protein Kinase 3	Protein Coding	48	GC16M035783	30.7193
SMARCA4	SWI/SNF Related, Matrix Associated, Actin Dependent Regulator Of Chromatin, Subfamily A, Member 4	Protein Coding	48	GC19P010932	30.7146
MIR20A	MicroRNA 20a	RNA Gene	20	GC13P091533	30.541
ALB	Albumin	Protein Coding	49	GC04P073397	30.5051
PDGFRA	Platelet Derived Growth Factor Receptor Alpha	Protein Coding	53	GC04P054229	30.5041
IL15	Interleukin 15	Protein Coding	40	GC04P141636	30.4681
MIR29A	MicroRNA 29a	RNA Gene	22	GC07M130876	30.2196
CREB1	CAMP Responsive Element Binding Protein 1	Protein Coding	48	GC02P207529	30.1528
ANXA5	Annexin A5	Protein Coding	45	GC04M121667	30.1079
SOX2	SRY-Box Transcription Factor 2	Protein Coding	45	GC03P181711	30.1032
CD3E	CD3e Molecule	Protein Coding	45	GC11P118304	29.9697
MSH6	MutS Homolog 6	Protein Coding	49	GC02P047695	29.8343
HSP90AA1	Heat Shock Protein 90 Alpha Family Class A Member 1	Protein Coding	47	GC14M102080	29.8084
NGF	Nerve Growth Factor	Protein Coding	49	GC01M115285	29.4967
NTRK1	Neurotrophic Receptor Tyrosine Kinase 1	Protein Coding	48	GC01P156815	29.4942
ERBB3	Erb-B2 Receptor Tyrosine Kinase 3	Protein Coding	52	GC12P057065	29.4643
GBA	Glucosylceramidase Beta	Protein Coding	48	GC01M155234	29.4583
ERBB4	Erb-B2 Receptor Tyrosine Kinase 4	Protein Coding	53	GC02M211375	29.3623
SPP1	Secreted Phosphoprotein 1	Protein Coding	46	GC04P087975	29.342
PROM1	Prominin 1	Protein Coding	45	GC04M015965	29.3412
MAPT	Microtubule Associated Protein Tau	Protein Coding	49	GC17P045894	29.2754
CSF1	Colony Stimulating Factor 1	Protein Coding	43	GC01P109911	29.2299
C11orf65	Chromosome 11 Open Reading Frame 65	Protein Coding	30	GC11M108308	29.2152
IL13	Interleukin 13	Protein Coding	42	GC05P132656	29.2091
ITGB3	Integrin Subunit Beta 3	Protein Coding	49	GC17P051053	29.1685
CEACAM1	CEA Cell Adhesion Molecule 1	Protein Coding	43	GC19M042507	29.0562
ING1	Inhibitor Of Growth Family Member 1	Protein Coding	42	GC13P110712	29.056
IL2RB	Interleukin 2 Receptor Subunit Beta	Protein Coding	48	GC22M037125	29.0429
PRKCA	Protein Kinase C Alpha	Protein Coding	49	GC17P066302	29.0368
CALR	Calreticulin	Protein Coding	50	GC19P012938	29.0297
VWF	Von Willebrand Factor	Protein Coding	48	GC12M005917	28.9551
HMOX1	Heme Oxygenase 1	Protein Coding	50	GC22P035380	28.9065
CD79A	CD79a Molecule	Protein Coding	46	GC19P041877	28.8954
CCR5	C-C Motif Chemokine Receptor 5	Protein Coding	45	GC03P046383	28.8583
ITGA4	Integrin Subunit Alpha 4	Protein Coding	47	GC02P181456	28.8389
CLU	Clusterin	Protein Coding	45	GC08M027596	28.7427
PMS2	PMS1 Homolog 2, Mismatch Repair System Component	Protein Coding	48	GC07M005973	28.581
CAT	Catalase	Protein Coding	49	GC11P034460	28.497
BAK1	BCL2 Antagonist/Killer 1	Protein Coding	44	GC06M033572	28.3812
CEP85L	Centrosomal Protein 85 Like	Protein Coding	35	GC06M118460	28.3683
ROS1	ROS Proto-Oncogene 1, Receptor Tyrosine Kinase	Protein Coding	46	GC06M117287	28.27
SP1	Sp1 Transcription Factor	Protein Coding	45	GC12P053380	28.1264
MMP1	Matrix Metallopeptidase 1	Protein Coding	51	GC11M102810	28.07
NGFR	Nerve Growth Factor Receptor	Protein Coding	45	GC17P049495	28.025
DDX3X	DEAD-Box Helicase 3 X-Linked	Protein Coding	46	GC0XP041333	27.8758
NOS2	Nitric Oxide Synthase 2	Protein Coding	48	GC17M027756	27.7198
MME	Membrane Metalloendopeptidase	Protein Coding	49	GC03P155024	27.7109
IGH	Immunoglobulin Heavy Locus	Protein Coding	17	GC14M112094	27.5875
ENO2	Enolase 2	Protein Coding	46	GC12P006913	27.5487
IDH1	Isocitrate Dehydrogenase (NADP(+)) 1	Protein Coding	51	GC02M208236	27.4655
TNFRSF1B	TNF Receptor Superfamily Member 1B	Protein Coding	46	GC01P012167	27.2896
PLAU	Plasminogen Activator, Urokinase	Protein Coding	50	GC10P073909	27.2651
SOX9	SRY-Box Transcription Factor 9	Protein Coding	46	GC17P072121	27.1904
MS4A1	Membrane Spanning 4-Domains A1	Protein Coding	45	GC11P060503	27.1844
TLX1	T Cell Leukemia Homeobox 1	Protein Coding	40	GC10P101130	27.1526
FCGR3A	Fc Gamma Receptor IIIa	Protein Coding	44	GC01M161541	27.0771
SELE	Selectin E	Protein Coding	42	GC01M169722	27.0213
BMP2	Bone Morphogenetic Protein 2	Protein Coding	46	GC20P006767	26.9853
LIG4	DNA Ligase 4	Protein Coding	46	GC13M108207	26.9812
CALM1	Calmodulin 1	Protein Coding	44	GC14P090396	26.976
SNCA	Synuclein Alpha	Protein Coding	49	GC04M089724	26.8708
BIRC2	Baculoviral IAP Repeat Containing 2	Protein Coding	44	GC11P102347	26.8659
MKI67	Marker Of Proliferation Ki-67	Protein Coding	44	GC10M128096	26.8059
TGFB2	Transforming Growth Factor Beta 2	Protein Coding	50	GC01P218345	26.79
IL17A	Interleukin 17A	Protein Coding	41	GC06P052186	26.7421
MIR19A	MicroRNA 19a	RNA Gene	20	GC13P091532	26.7138
ALCAM	Activated Leukocyte Cell Adhesion Molecule	Protein Coding	43	GC03P105366	26.7114
HLA-G	Major Histocompatibility Complex, Class I, G	Protein Coding	44	GC06P076812	26.6996
ICOSLG	Inducible T Cell Costimulator Ligand	Protein Coding	39	GC21M044222	26.6625
HDAC9	Histone Deacetylase 9	Protein Coding	46	GC07P018086	26.6107
MYCN	MYCN Proto-Oncogene, BHLH Transcription Factor	Protein Coding	46	GC02P015949	26.6086
THBS1	Thrombospondin 1	Protein Coding	45	GC15P039581	26.585
MIR93	MicroRNA 93	RNA Gene	22	GC07M101539	26.5749
TGFA	Transforming Growth Factor Alpha	Protein Coding	45	GC02M070447	26.5742
CASP1	Caspase 1	Protein Coding	49	GC11M105025	26.5465
AURKA	Aurora Kinase A	Protein Coding	49	GC20M056370	26.5316
CD80	CD80 Molecule	Protein Coding	41	GC03M119524	26.5259
E2F1	E2F Transcription Factor 1	Protein Coding	43	GC20M033675	26.492
TCL1A	TCL1 Family AKT Coactivator A	Protein Coding	42	GC14M099754	26.4529
SST	Somatostatin	Protein Coding	41	GC03M187668	26.4095
DSE	Dermatan Sulfate Epimerase	Protein Coding	41	GC06P116255	26.3575
GSK3B	Glycogen Synthase Kinase 3 Beta	Protein Coding	48	GC03M119821	26.0414
CHGA	Chromogranin A	Protein Coding	44	GC14P092929	25.9922
THBD	Thrombomodulin	Protein Coding	45	GC20M023026	25.9893
PDGFB	Platelet Derived Growth Factor Subunit B	Protein Coding	49	GC22M055561	25.9565
HLA-DQB1	Major Histocompatibility Complex, Class II, DQ Beta 1	Protein Coding	43	GC06M061358	25.9429
DNMT3A	DNA Methyltransferase 3 Alpha	Protein Coding	50	GC02M025228	25.9115
PTPN22	Protein Tyrosine Phosphatase Non-Receptor Type 22	Protein Coding	47	GC01M113813	25.8503
BMP6	Bone Morphogenetic Protein 6	Protein Coding	43	GC06P007726	25.8445
CSF1R	Colony Stimulating Factor 1 Receptor	Protein Coding	50	GC05M150053	25.7413
TLR3	Toll Like Receptor 3	Protein Coding	50	GC04P186059	25.6345
CDKN3	Cyclin Dependent Kinase Inhibitor 3	Protein Coding	42	GC14P054398	25.5979
HSPA5	Heat Shock Protein Family A (Hsp70) Member 5	Protein Coding	46	GC09M125234	25.5295
CD209	CD209 Molecule	Protein Coding	42	GC19M007739	25.5258
NR3C1	Nuclear Receptor Subfamily 3 Group C Member 1	Protein Coding	49	GC05M143277	25.4962
NTRK2	Neurotrophic Receptor Tyrosine Kinase 2	Protein Coding	52	GC09P084668	25.4912
IL5	Interleukin 5	Protein Coding	44	GC05M132541	25.4826
CR2	Complement C3d Receptor 2	Protein Coding	45	GC01P207454	25.4728
MPO	Myeloperoxidase	Protein Coding	50	GC17M058269	25.4131
ANK2	Ankyrin 2	Protein Coding	42	GC04P112706	25.4033
CCND2	Cyclin D2	Protein Coding	47	GC12P018505	25.3599
ITGA6	Integrin Subunit Alpha 6	Protein Coding	49	GC02P172427	25.2956
KRT19	Keratin 19	Protein Coding	44	GC17M041523	25.2621
LEP	Leptin	Protein Coding	46	GC07P128241	25.2477
THPO	Thrombopoietin	Protein Coding	42	GC03M184371	25.174
CASP7	Caspase 7	Protein Coding	48	GC10P113679	25.1614
TRG	T Cell Receptor Gamma Locus	Protein Coding	13	GC07M038240	25.1558
FYN	FYN Proto-Oncogene, Src Family Tyrosine Kinase	Protein Coding	46	GC06M111660	25.1204
ITGAL	Integrin Subunit Alpha L	Protein Coding	45	GC16P030472	25.0504
TYR	Tyrosinase	Protein Coding	46	GC11P089177	25.0163
MMP14	Matrix Metallopeptidase 14	Protein Coding	50	GC14P030861	24.9398
CCR6	C-C Motif Chemokine Receptor 6	Protein Coding	44	GC06P167111	24.9341
CEACAM6	CEA Cell Adhesion Molecule 6	Protein Coding	42	GC19P041750	24.9141
HSPA4	Heat Shock Protein Family A (Hsp70) Member 4	Protein Coding	41	GC05P133051	24.6752
TNFSF13B	TNF Superfamily Member 13b	Protein Coding	44	GC13P108251	24.6154
ABCG2	ATP Binding Cassette Subfamily G Member 2 (Junior Blood Group)	Protein Coding	49	GC04M088090	24.5891
F2	Coagulation Factor II, Thrombin	Protein Coding	48	GC11P046720	24.5627
STAT5A	Signal Transducer And Activator Of Transcription 5A	Protein Coding	46	GC17P042287	24.5518
HSPB1	Heat Shock Protein Family B (Small) Member 1	Protein Coding	50	GC07P076302	24.541
G6PD	Glucose-6-Phosphate Dehydrogenase	Protein Coding	49	GC0XM154531	24.4915
CD86	CD86 Molecule	Protein Coding	42	GC03P122055	24.462
CACNA1A	Calcium Voltage-Gated Channel Subunit Alpha1 A	Protein Coding	48	GC19M013206	24.4498
GPC3	Glypican 3	Protein Coding	45	GC0XM133535	24.4173
MPL	MPL Proto-Oncogene, Thrombopoietin Receptor	Protein Coding	46	GC01P043337	24.3863
PLAUR	Plasminogen Activator, Urokinase Receptor	Protein Coding	44	GC19M043646	24.334
SERPINE1	Serpin Family E Member 1	Protein Coding	49	GC07P101127	24.3287
BSG	Basigin (Ok Blood Group)	Protein Coding	43	GC19P000571	24.3237
ACE	Angiotensin I Converting Enzyme	Protein Coding	50	GC17P063477	24.3059
IL21	Interleukin 21	Protein Coding	42	GC04M122612	24.2924
IL18	Interleukin 18	Protein Coding	42	GC11M112143	24.2923
MUC4	Mucin 4, Cell Surface Associated	Protein Coding	40	GC03M195746	24.2644
ABCC1	ATP Binding Cassette Subfamily C Member 1	Protein Coding	48	GC16P015949	24.2591
CEACAM3	CEA Cell Adhesion Molecule 3	Protein Coding	42	GC19P041796	24.239
S100B	S100 Calcium Binding Protein B	Protein Coding	45	GC21M050156	24.2223
KRT8	Keratin 8	Protein Coding	46	GC12M052897	24.1586
CD81	CD81 Molecule	Protein Coding	45	GC11P002505	24.1569
ITGB4	Integrin Subunit Beta 4	Protein Coding	48	GC17P075721	24.1234
TNFSF11	TNF Superfamily Member 11	Protein Coding	46	GC13P042562	24.1192
ETS1	ETS Proto-Oncogene 1, Transcription Factor	Protein Coding	46	GC11M128458	24.0491
EPHA2	EPH Receptor A2	Protein Coding	51	GC01M016124	24.0311
MSN	Moesin	Protein Coding	46	GC0XP065588	23.9103
GAPDH	Glyceraldehyde-3-Phosphate Dehydrogenase	Protein Coding	48	GC12P018545	23.8802
CD2	CD2 Molecule	Protein Coding	42	GC01P116754	23.8623
SELP	Selectin P	Protein Coding	45	GC01M169558	23.8104
CTSD	Cathepsin D	Protein Coding	50	GC11M001752	23.7694
HSPD1	Heat Shock Protein Family D (Hsp60) Member 1	Protein Coding	46	GC02M197486	23.7685
VCP	Valosin Containing Protein	Protein Coding	48	GC09M035056	23.7473
P2RX7	Purinergic Receptor P2X 7	Protein Coding	46	GC12P125508	23.7335
DPP4	Dipeptidyl Peptidase 4	Protein Coding	49	GC02M161992	23.6765
SELL	Selectin L	Protein Coding	42	GC01M169690	23.6169
TH	Tyrosine Hydroxylase	Protein Coding	50	GC11M002163	23.6137
NES	Nestin	Protein Coding	40	GC01M156668	23.522
EGR1	Early Growth Response 1	Protein Coding	44	GC05P138465	23.5013
GNAS	GNAS Complex Locus	Protein Coding	50	GC20P058839	23.487
HLA-C	Major Histocompatibility Complex, Class I, C	Protein Coding	45	GC06M061260	23.4567
NANOG	Nanog Homeobox	Protein Coding	38	GC12P007787	23.4097
TJP1	Tight Junction Protein 1	Protein Coding	43	GC15M029699	23.3805
GATA4	GATA Binding Protein 4	Protein Coding	48	GC08P011676	23.3694
SCN4A	Sodium Voltage-Gated Channel Alpha Subunit 4	Protein Coding	45	GC17M063938	23.3553
ITGAV	Integrin Subunit Alpha V	Protein Coding	46	GC02P186589	23.3179
HSPG2	Heparan Sulfate Proteoglycan 2	Protein Coding	47	GC01M021822	23.2542
BMP4	Bone Morphogenetic Protein 4	Protein Coding	48	GC14M053949	23.2396
VDR	Vitamin D Receptor	Protein Coding	50	GC12M047841	23.2317
PARD3	Par-3 Family Cell Polarity Regulator	Protein Coding	41	GC10M034110	23.2131
AFP	Alpha Fetoprotein	Protein Coding	46	GC04P073431	23.1358
CD70	CD70 Molecule	Protein Coding	42	GC19M006624	23.0936
CCL3	C-C Motif Chemokine Ligand 3	Protein Coding	38	GC17M036088	23.0817
CCR7	C-C Motif Chemokine Receptor 7	Protein Coding	44	GC17M041052	23.0238
SHC1	SHC Adaptor Protein 1	Protein Coding	44	GC01M154962	23.0186
ATRX	ATRX Chromatin Remodeler	Protein Coding	46	GC0XM077504	23.0107
CD79B	CD79b Molecule	Protein Coding	46	GC17M063928	22.968
CXADR	CXADR Ig-Like Cell Adhesion Molecule	Protein Coding	43	GC21P017513	22.9604
TNFRSF8	TNF Receptor Superfamily Member 8	Protein Coding	42	GC01P012063	22.9483
TF	Transferrin	Protein Coding	49	GC03P133805	22.9461
FUS	FUS RNA Binding Protein	Protein Coding	44	GC16P031180	22.9263
TNFRSF10C	TNF Receptor Superfamily Member 10c	Protein Coding	38	GC08P023102	22.9001
IL12B	Interleukin 12B	Protein Coding	43	GC05M159314	22.8935
ITGAM	Integrin Subunit Alpha M	Protein Coding	46	GC16P039480	22.8732
NRG1	Neuregulin 1	Protein Coding	46	GC08P031639	22.8487
CIITA	Class II Major Histocompatibility Complex Transactivator	Protein Coding	44	GC16P010880	22.8431
TNFRSF10D	TNF Receptor Superfamily Member 10d	Protein Coding	41	GC08M023135	22.8117
LEPR	Leptin Receptor	Protein Coding	49	GC01P065421	22.7601
IL6ST	Interleukin 6 Cytokine Family Signal Transducer	Protein Coding	48	GC05M055935	22.7236
ARID1A	AT-Rich Interaction Domain 1A	Protein Coding	44	GC01P026693	22.7182
PRKDC	Protein Kinase, DNA-Activated, Catalytic Subunit	Protein Coding	49	GC08M047773	22.658
TOP2A	DNA Topoisomerase II Alpha	Protein Coding	49	GC17M040388	22.5754
CTNNA1	Catenin Alpha 1	Protein Coding	46	GC05P138613	22.5256
MYLK	Myosin Light Chain Kinase	Protein Coding	51	GC03M123610	22.5211
CXCR3	C-X-C Motif Chemokine Receptor 3	Protein Coding	44	GC0XM071615	22.4682
TIMP1	TIMP Metallopeptidase Inhibitor 1	Protein Coding	43	GC0XP047583	22.4106
MIR27A	MicroRNA 27a	RNA Gene	24	GC19M014387	22.4076
CYP1A1	Cytochrome P450 Family 1 Subfamily A Member 1	Protein Coding	48	GC15M074719	22.3459
NUMA1	Nuclear Mitotic Apparatus Protein 1	Protein Coding	44	GC11M072002	22.2545
CD55	CD55 Molecule (Cromer Blood Group)	Protein Coding	46	GC01P207321	22.2405
SOD2	Superoxide Dismutase 2	Protein Coding	49	GC06M159669	22.2061
NFATC2	Nuclear Factor Of Activated T Cells 2	Protein Coding	44	GC20M051386	22.1936
NEDD9	Neural Precursor Cell Expressed, Developmentally Down-Regulated 9	Protein Coding	42	GC06M011183	22.1437
CD47	CD47 Molecule	Protein Coding	42	GC03M108043	22.1054
JAK1	Janus Kinase 1	Protein Coding	52	GC01M064833	22.0932
TBK1	TANK Binding Kinase 1	Protein Coding	48	GC12P064451	22.0329
PNP	Purine Nucleoside Phosphorylase	Protein Coding	45	GC14P020468	21.9415
PDX1	Pancreatic And Duodenal Homeobox 1	Protein Coding	46	GC13P027921	21.9291
MAP2	Microtubule Associated Protein 2	Protein Coding	43	GC02P209424	21.8988
ATR	ATR Serine/Threonine Kinase	Protein Coding	51	GC03M142449	21.8853
ANPEP	Alanyl Aminopeptidase, Membrane	Protein Coding	49	GC15M089784	21.7594
EPAS1	Endothelial PAS Domain Protein 1	Protein Coding	48	GC02P046293	21.7229
CALCA	Calcitonin Related Polypeptide Alpha	Protein Coding	44	GC11M014945	21.6882
BAP1	BRCA1 Associated Protein 1	Protein Coding	46	GC03M052401	21.6829
BECN1	Beclin 1	Protein Coding	44	GC17M042810	21.6419
NFATC1	Nuclear Factor Of Activated T Cells 1	Protein Coding	46	GC18P079395	21.6095
PARK7	Parkinsonism Associated Deglycase	Protein Coding	44	GC01P008078	21.5695
HLA-DPB1	Major Histocompatibility Complex, Class II, DP Beta 1	Protein Coding	45	GC06P076901	21.5492
IL4R	Interleukin 4 Receptor	Protein Coding	47	GC16P027659	21.5027
FGF1	Fibroblast Growth Factor 1	Protein Coding	46	GC05M142555	21.4836
MBP	Myelin Basic Protein	Protein Coding	44	GC18M076978	21.4827
CHAT	Choline O-Acetyltransferase	Protein Coding	47	GC10P049609	21.4613
BMI1	BMI1 Proto-Oncogene, Polycomb Ring Finger	Protein Coding	42	GC10P022326	21.4287
CR1	Complement C3b/C4b Receptor 1 (Knops Blood Group)	Protein Coding	46	GC01P207496	21.406
GRP	Gastrin Releasing Peptide	Protein Coding	40	GC18P059220	21.4028
SEMA3A	Semaphorin 3A	Protein Coding	45	GC07M083955	21.3412
DMD	Dystrophin	Protein Coding	46	GC0XM031097	21.3039
TTR	Transthyretin	Protein Coding	48	GC18P031557	21.2999
F3	Coagulation Factor III, Tissue Factor	Protein Coding	45	GC01M094570	21.2995
CD46	CD46 Molecule	Protein Coding	46	GC01P207752	21.2097
CA9	Carbonic Anhydrase 9	Protein Coding	45	GC09P035673	21.1909
CD33	CD33 Molecule	Protein Coding	44	GC19P052788	21.1868
PTHLH	Parathyroid Hormone Like Hormone	Protein Coding	46	GC12M027959	21.1522
BGLAP	Bone Gamma-Carboxyglutamate Protein	Protein Coding	40	GC01P156242	21.1383
CD69	CD69 Molecule	Protein Coding	41	GC12M019779	21.1285
CYP2A6	Cytochrome P450 Family 2 Subfamily A Member 6	Protein Coding	48	GC19M040843	21.1176
CXCL10	C-X-C Motif Chemokine Ligand 10	Protein Coding	43	GC04M076021	21.1009
HFE	Homeostatic Iron Regulator	Protein Coding	44	GC06P026087	21.0903
PLA2G6	Phospholipase A2 Group VI	Protein Coding	48	GC22M056043	21.0339
MIF	Macrophage Migration Inhibitory Factor	Protein Coding	47	GC22P023894	21.0325
ELANE	Elastase, Neutrophil Expressed	Protein Coding	48	GC19P002165	21.0249
TRAF6	TNF Receptor Associated Factor 6	Protein Coding	45	GC11M036467	20.9748
BCAP31	B Cell Receptor Associated Protein 31	Protein Coding	40	GC0XM153701	20.9481
IDO1	Indoleamine 2,3-Dioxygenase 1	Protein Coding	44	GC08P039891	20.9324
IRF4	Interferon Regulatory Factor 4	Protein Coding	42	GC06P000391	20.911
NLRP3	NLR Family Pyrin Domain Containing 3	Protein Coding	46	GC01P247415	20.9101
CD68	CD68 Molecule	Protein Coding	39	GC17P007579	20.7952
FCGR2B	Fc Gamma Receptor IIb	Protein Coding	46	GC01P161663	20.7908
NEUROD1	Neuronal Differentiation 1	Protein Coding	44	GC02M181673	20.7483
KIR2DL3	Killer Cell Immunoglobulin Like Receptor, Two Ig Domains And Long Cytoplasmic Tail 3	Protein Coding	37	GC19P062908	20.724
NOTCH2	Notch Receptor 2	Protein Coding	49	GC01M119911	20.6903
TXN	Thioredoxin	Protein Coding	45	GC09M110243	20.684
LGALS1	Galectin 1	Protein Coding	42	GC22P037675	20.5993
PDPN	Podoplanin	Protein Coding	40	GC01P013583	20.5941
CD38	CD38 Molecule	Protein Coding	45	GC04P017266	20.5266
KLF4	Kruppel Like Factor 4	Protein Coding	45	GC09M107484	20.4634
F5	Coagulation Factor V	Protein Coding	46	GC01M169511	20.4507
TRD	T Cell Receptor Delta Locus	Protein Coding	13	GC14P030776	20.4413
CP	Ceruloplasmin	Protein Coding	49	GC03M149162	20.4365
SERPINA3	Serpin Family A Member 3	Protein Coding	44	GC14P094612	20.4198
XRCC5	X-Ray Repair Cross Complementing 5	Protein Coding	44	GC02P216107	20.3522
CD59	CD59 Molecule (CD59 Blood Group)	Protein Coding	45	GC11M033704	20.3375
MC1R	Melanocortin 1 Receptor	Protein Coding	46	GC16P089912	20.3226
ACKR1	Atypical Chemokine Receptor 1 (Duffy Blood Group)	Protein Coding	37	GC01P159203	20.3164
MMP3	Matrix Metallopeptidase 3	Protein Coding	49	GC11M102835	20.2813
IFNB1	Interferon Beta 1	Protein Coding	42	GC09M021077	20.2318
NECTIN1	Nectin Cell Adhesion Molecule 1	Protein Coding	38	GC11M119624	20.2161
ADAM10	ADAM Metallopeptidase Domain 10	Protein Coding	51	GC15M058588	20.1617
ALPP	Alkaline Phosphatase, Placental	Protein Coding	45	GC02P232378	20.1501
GLB1	Galactosidase Beta 1	Protein Coding	48	GC03M032963	20.1191
AHR	Aryl Hydrocarbon Receptor	Protein Coding	48	GC07P016916	20.1009
KIR2DL1	Killer Cell Immunoglobulin Like Receptor, Two Ig Domains And Long Cytoplasmic Tail 1	Protein Coding	37	GC19P062547	20.0533
HSPA8	Heat Shock Protein Family A (Hsp70) Member 8	Protein Coding	47	GC11M123057	19.9983
NTRK3	Neurotrophic Receptor Tyrosine Kinase 3	Protein Coding	50	GC15M087859	19.9753
PRKCB	Protein Kinase C Beta	Protein Coding	46	GC16P024142	19.9127
PVR	PVR Cell Adhesion Molecule	Protein Coding	44	GC19P051984	19.9065
XRCC6	X-Ray Repair Cross Complementing 6	Protein Coding	44	GC22P041622	19.8854
BARD1	BRCA1 Associated RING Domain 1	Protein Coding	46	GC02M214725	19.8786
POLE	DNA Polymerase Epsilon, Catalytic Subunit	Protein Coding	48	GC12M132666	19.8639
PSCA	Prostate Stem Cell Antigen	Protein Coding	40	GC08P142670	19.8119
PSAP	Prosaposin	Protein Coding	46	GC10M071816	19.7913
CALM3	Calmodulin 3	Protein Coding	42	GC19P046601	19.7571
AREG	Amphiregulin	Protein Coding	42	GC04P074445	19.7303
HBG1	Hemoglobin Subunit Gamma 1	Protein Coding	42	GC11M006225	19.7188
ELN	Elastin	Protein Coding	44	GC07P074027	19.6656
GRN	Granulin Precursor	Protein Coding	46	GC17P044345	19.582
CD22	CD22 Molecule	Protein Coding	45	GC19P035319	19.5652
PLAT	Plasminogen Activator, Tissue Type	Protein Coding	48	GC08M042174	19.5626
GSN	Gelsolin	Protein Coding	48	GC09P121201	19.5198
FGFR4	Fibroblast Growth Factor Receptor 4	Protein Coding	50	GC05P177086	19.5159
ANTXR2	ANTXR Cell Adhesion Molecule 2	Protein Coding	46	GC04M079901	19.509
ITGA2B	Integrin Subunit Alpha 2b	Protein Coding	50	GC17M044797	19.4946
CD14	CD14 Molecule	Protein Coding	45	GC05M140631	19.4429
APOB	Apolipoprotein B	Protein Coding	46	GC02M020956	19.4405
CASP6	Caspase 6	Protein Coding	47	GC04M109688	19.4375
RPS27A	Ribosomal Protein S27a	Protein Coding	41	GC02P055231	19.4369
CDCA7	Cell Division Cycle Associated 7	Protein Coding	42	GC02P173354	19.4363
C4A	Complement C4A (Rodgers Blood Group)	Protein Coding	44	GC06P076888	19.3651
TG	Thyroglobulin	Protein Coding	44	GC08P132866	19.3609
ANXA1	Annexin A1	Protein Coding	48	GC09P073151	19.3414
LTA	Lymphotoxin Alpha	Protein Coding	41	GC06P076862	19.331
RPSA	Ribosomal Protein SA	Protein Coding	44	GC03P039406	19.31
MYH9	Myosin Heavy Chain 9	Protein Coding	48	GC22M036281	19.2867
IL11	Interleukin 11	Protein Coding	40	GC19M055364	19.2529
CD99	CD99 Molecule (Xg Blood Group)	Protein Coding	39	GC0XP002691	19.2072
NT5E	5'-Nucleotidase Ecto	Protein Coding	50	GC06P085449	19.2005
C3	Complement C3	Protein Coding	48	GC19M006677	19.1909
PPARA	Peroxisome Proliferator Activated Receptor Alpha	Protein Coding	45	GC22P046150	19.1684
COL2A1	Collagen Type II Alpha 1 Chain	Protein Coding	48	GC12M047972	19.1574
IL9	Interleukin 9	Protein Coding	42	GC05M135891	19.1543
ITGA2	Integrin Subunit Alpha 2	Protein Coding	46	GC05P052989	19.1477
PRTN3	Proteinase 3	Protein Coding	45	GC19P000840	19.116
SMN1	Survival Of Motor Neuron 1, Telomeric	Protein Coding	41	GC05P070924	19.1144
TNFRSF11A	TNF Receptor Superfamily Member 11a	Protein Coding	45	GC18P062325	19.0486
TLR7	Toll Like Receptor 7	Protein Coding	46	GC0XP012867	19.0399
CD58	CD58 Molecule	Protein Coding	40	GC01M116514	18.9978
GLA	Galactosidase Alpha	Protein Coding	47	GC0XM101393	18.9776
AGER	Advanced Glycosylation End-Product Specific Receptor	Protein Coding	44	GC06M032180	18.9521
MMP7	Matrix Metallopeptidase 7	Protein Coding	47	GC11M102425	18.9457
MSH3	MutS Homolog 3	Protein Coding	43	GC05P080654	18.9071
TNFRSF11B	TNF Receptor Superfamily Member 11b	Protein Coding	48	GC08M118923	18.8858
SPN	Sialophorin	Protein Coding	39	GC16P029662	18.8521
IL12A	Interleukin 12A	Protein Coding	43	GC03P159988	18.8453
IGF2R	Insulin Like Growth Factor 2 Receptor	Protein Coding	46	GC06P159969	18.805
CXCR5	C-X-C Motif Chemokine Receptor 5	Protein Coding	40	GC11P118912	18.7849
EDNRB	Endothelin Receptor Type B	Protein Coding	48	GC13M077895	18.7803
NEU1	Neuraminidase 1	Protein Coding	44	GC06M031857	18.7697
BRD4	Bromodomain Containing 4	Protein Coding	46	GC19M015236	18.7555
HSPA1A	Heat Shock Protein Family A (Hsp70) Member 1A	Protein Coding	44	GC06P076883	18.7437
VTCN1	V-Set Domain Containing T Cell Activation Inhibitor 1	Protein Coding	38	GC01M117143	18.7409
RACK1	Receptor For Activated C Kinase 1	Protein Coding	36	GC05M181618	18.7092
CD9	CD9 Molecule	Protein Coding	42	GC12P018518	18.6895
BMP7	Bone Morphogenetic Protein 7	Protein Coding	45	GC20M057168	18.6549
TGM2	Transglutaminase 2	Protein Coding	46	GC20M038127	18.6371
CYP19A1	Cytochrome P450 Family 19 Subfamily A Member 1	Protein Coding	48	GC15M051208	18.6228
ANXA2	Annexin A2	Protein Coding	47	GC15M060347	18.5819
XBP1	X-Box Binding Protein 1	Protein Coding	45	GC22M028794	18.5819
IFNA2	Interferon Alpha 2	Protein Coding	42	GC09M021384	18.5437
NECTIN2	Nectin Cell Adhesion Molecule 2	Protein Coding	36	GC19P051997	18.5105
SOCS3	Suppressor Of Cytokine Signaling 3	Protein Coding	42	GC17M078356	18.4888
ROCK1	Rho Associated Coiled-Coil Containing Protein Kinase 1	Protein Coding	49	GC18M020946	18.4693
EIF2AK3	Eukaryotic Translation Initiation Factor 2 Alpha Kinase 3	Protein Coding	48	GC02M088556	18.4286
SOX10	SRY-Box Transcription Factor 10	Protein Coding	45	GC22M056089	18.4215
CCR4	C-C Motif Chemokine Receptor 4	Protein Coding	44	GC03P032951	18.4166
PHB1	Prohibitin 1	Protein Coding	35	GC17M049406	18.4012
KLK3	Kallikrein Related Peptidase 3	Protein Coding	46	GC19P050854	18.3621
PLA2G2A	Phospholipase A2 Group IIA	Protein Coding	46	GC01M019975	18.2872
PSMB8	Proteasome 20S Subunit Beta 8	Protein Coding	49	GC06M032840	18.2864
DDR1	Discoidin Domain Receptor Tyrosine Kinase 1	Protein Coding	46	GC06P076844	18.2639
CCL4	C-C Motif Chemokine Ligand 4	Protein Coding	38	GC17P036103	18.2546
CRYAB	Crystallin Alpha B	Protein Coding	44	GC11M111908	18.2308
TNFRSF4	TNF Receptor Superfamily Member 4	Protein Coding	41	GC01M001211	18.2078
ODC1	Ornithine Decarboxylase 1	Protein Coding	47	GC02M010432	18.2014
PRDM1	PR/SET Domain 1	Protein Coding	44	GC06P105993	18.1455
RUNX3	RUNX Family Transcription Factor 3	Protein Coding	43	GC01M024899	18.1316
DHFR	Dihydrofolate Reductase	Protein Coding	47	GC05M080626	18.087
LGALS9	Galectin 9	Protein Coding	39	GC17P027629	18.0489
ADAM17	ADAM Metallopeptidase Domain 17	Protein Coding	50	GC02M009488	17.984
SART1	Spliceosome Associated Factor 1, Recruiter Of U4/U6.U5 Tri-SnRNP	Protein Coding	40	GC11P069032	17.9554
CD83	CD83 Molecule	Protein Coding	40	GC06P014117	17.902
CNTN2	Contactin 2	Protein Coding	45	GC01P205043	17.8943
RIPK3	Receptor Interacting Serine/Threonine Kinase 3	Protein Coding	42	GC14M024336	17.8913
VTN	Vitronectin	Protein Coding	43	GC17M033771	17.8162
EPHB4	EPH Receptor B4	Protein Coding	51	GC07M101609	17.7974
EPHB2	EPH Receptor B2	Protein Coding	50	GC01P022710	17.7938
APOA1	Apolipoprotein A1	Protein Coding	48	GC11M116835	17.779
TIMP3	TIMP Metallopeptidase Inhibitor 3	Protein Coding	44	GC22P033834	17.736
PRKCZ	Protein Kinase C Zeta	Protein Coding	48	GC01P002050	17.7053
TUBB	Tubulin Beta Class I	Protein Coding	48	GC06P076841	17.7007
TLR9	Toll Like Receptor 9	Protein Coding	45	GC03M052222	17.6992
TNC	Tenascin C	Protein Coding	49	GC09M115019	17.6959
IVNS1ABP	Influenza Virus NS1A Binding Protein	Protein Coding	40	GC01M185306	17.665
ITGAX	Integrin Subunit Alpha X	Protein Coding	44	GC16P039491	17.6583
PRKCI	Protein Kinase C Iota	Protein Coding	47	GC03P170222	17.6561
ADRB2	Adrenoceptor Beta 2	Protein Coding	48	GC05P148825	17.6356
KMT2D	Lysine Methyltransferase 2D	Protein Coding	41	GC12M049018	17.6177
IL1R1	Interleukin 1 Receptor Type 1	Protein Coding	45	GC02P102136	17.5809
CTAG1B	Cancer/Testis Antigen 1B	Protein Coding	32	GC0XM154617	17.541
CCR1	C-C Motif Chemokine Receptor 1	Protein Coding	45	GC03M046218	17.5384
H2AX	H2A.X Variant Histone	Protein Coding	35	GC11M119155	17.5027
ACTG1	Actin Gamma 1	Protein Coding	48	GC17M081509	17.4625
HLA-DQA1	Major Histocompatibility Complex, Class II, DQ Alpha 1	Protein Coding	43	GC06P076895	17.4435
CD1A	CD1a Molecule	Protein Coding	41	GC01P158255	17.4424
SLC6A3	Solute Carrier Family 6 Member 3	Protein Coding	49	GC05M001392	17.438
PAX2	Paired Box 2	Protein Coding	47	GC10P100735	17.4
TKT	Transketolase	Protein Coding	45	GC03M053224	17.3625
MMP13	Matrix Metallopeptidase 13	Protein Coding	50	GC11M102942	17.352
RHD	Rh Blood Group D Antigen	Protein Coding	41	GC01P025272	17.3452
TNFRSF17	TNF Receptor Superfamily Member 17	Protein Coding	43	GC16P011965	17.3349
EIF2AK2	Eukaryotic Translation Initiation Factor 2 Alpha Kinase 2	Protein Coding	46	GC02M037099	17.3172
GZMA	Granzyme A	Protein Coding	42	GC05P055102	17.2931
RHOB	Ras Homolog Family Member B	Protein Coding	44	GC02P020447	17.2927
CEACAM8	CEA Cell Adhesion Molecule 8	Protein Coding	39	GC19M042580	17.2926
CDK9	Cyclin Dependent Kinase 9	Protein Coding	45	GC09P127966	17.2119
ARSA	Arylsulfatase A	Protein Coding	47	GC22M050622	17.1864
GCG	Glucagon	Protein Coding	41	GC02M162142	17.1774
FCER2	Fc Epsilon Receptor II	Protein Coding	43	GC19M007689	17.1769
TREX1	Three Prime Repair Exonuclease 1	Protein Coding	41	GC03P048695	17.1411
CDH3	Cadherin 3	Protein Coding	47	GC16P068637	17.127
SLC9A3	Solute Carrier Family 9 Member A3	Protein Coding	46	GC05M000472	17.0746
GAST	Gastrin	Protein Coding	39	GC17P041712	17.0304
CHRNA7	Cholinergic Receptor Nicotinic Alpha 7 Subunit	Protein Coding	45	GC15P031923	17.0018
DNASE1	Deoxyribonuclease 1	Protein Coding	42	GC16P003611	16.967
HMMR	Hyaluronan Mediated Motility Receptor	Protein Coding	42	GC05P163480	16.9663
AICDA	Activation Induced Cytidine Deaminase	Protein Coding	44	GC12M008602	16.9252
CD1D	CD1d Molecule	Protein Coding	42	GC01P158178	16.9133
UCHL1	Ubiquitin C-Terminal Hydrolase L1	Protein Coding	49	GC04P041256	16.8844
HMGA2	High Mobility Group AT-Hook 2	Protein Coding	44	GC12P065824	16.8809
MICA	MHC Class I Polypeptide-Related Sequence A	Protein Coding	39	GC06P031399	16.8566
SERPINA1	Serpin Family A Member 1	Protein Coding	48	GC14M094376	16.8351
F2R	Coagulation Factor II Thrombin Receptor	Protein Coding	46	GC05P076716	16.8178
MYL2	Myosin Light Chain 2	Protein Coding	48	GC12M110910	16.7972
ENO1	Enolase 1	Protein Coding	46	GC01M008861	16.7878
SLC25A4	Solute Carrier Family 25 Member 4	Protein Coding	48	GC04P185143	16.7771
GLI2	GLI Family Zinc Finger 2	Protein Coding	47	GC02P120735	16.7334
UBC	Ubiquitin C	Protein Coding	41	GC12M124911	16.711
S100A9	S100 Calcium Binding Protein A9	Protein Coding	42	GC01P153357	16.6722
PYCARD	PYD And CARD Domain Containing	Protein Coding	41	GC16M031201	16.6488
MLANA	Melan-A	Protein Coding	39	GC09P006341	16.6482
IRF3	Interferon Regulatory Factor 3	Protein Coding	45	GC19M049659	16.6465
PLG	Plasminogen	Protein Coding	48	GC06P160702	16.6455
LRP1	LDL Receptor Related Protein 1	Protein Coding	48	GC12P057128	16.6115
LDHA	Lactate Dehydrogenase A	Protein Coding	50	GC11P018394	16.5698
OPA1	OPA1 Mitochondrial Dynamin Like GTPase	Protein Coding	44	GC03P193594	16.5623
CFH	Complement Factor H	Protein Coding	46	GC01P196621	16.5618
ABCA1	ATP Binding Cassette Subfamily A Member 1	Protein Coding	47	GC09M104781	16.5509
TUBB3	Tubulin Beta 3 Class III	Protein Coding	47	GC16P091061	16.4827
PSMB9	Proteasome 20S Subunit Beta 9	Protein Coding	45	GC06P076897	16.4218
EIF4EBP1	Eukaryotic Translation Initiation Factor 4E Binding Protein 1	Protein Coding	45	GC08P038359	16.3773
CD226	CD226 Molecule	Protein Coding	41	GC18M069831	16.3592
ADCYAP1	Adenylate Cyclase Activating Polypeptide 1	Protein Coding	42	GC18P000895	16.3125
HYOU1	Hypoxia Up-Regulated 1	Protein Coding	44	GC11M119156	16.2691
S100A1	S100 Calcium Binding Protein A1	Protein Coding	40	GC01P153627	16.1954
S100A4	S100 Calcium Binding Protein A4	Protein Coding	44	GC01M153543	16.1752
SPTAN1	Spectrin Alpha, Non-Erythrocytic 1	Protein Coding	47	GC09P128552	16.1603
PTPRN	Protein Tyrosine Phosphatase Receptor Type N	Protein Coding	44	GC02M219289	16.1556
SLC6A4	Solute Carrier Family 6 Member 4	Protein Coding	48	GC17M030194	16.1425
DNAH8	Dynein Axonemal Heavy Chain 8	Protein Coding	38	GC06P077030	16.1136
NTF3	Neurotrophin 3	Protein Coding	42	GC12P005432	16.1069
PRDX1	Peroxiredoxin 1	Protein Coding	47	GC01M045511	16.0909
SPTB	Spectrin Beta, Erythrocytic	Protein Coding	42	GC14M064746	16.0798
VIP	Vasoactive Intestinal Peptide	Protein Coding	44	GC06P152750	16.0747
CSNK2A1	Casein Kinase 2 Alpha 1	Protein Coding	50	GC20M000472	16.0531
EMD	Emerin	Protein Coding	44	GC0XP154379	16.0472
YWHAZ	Tyrosine 3-Monooxygenase/Tryptophan 5-Monooxygenase Activation Protein Zeta	Protein Coding	46	GC08M100917	16.0459
MICB	MHC Class I Polypeptide-Related Sequence B	Protein Coding	41	GC06P076856	16.0328
YBX1	Y-Box Binding Protein 1	Protein Coding	38	GC01P042682	16.0203
ATP2A2	ATPase Sarcoplasmic/Endoplasmic Reticulum Ca2+ Transporting 2	Protein Coding	50	GC12P110280	15.9992
CRK	CRK Proto-Oncogene, Adaptor Protein	Protein Coding	44	GC17M001420	15.9989
CDX2	Caudal Type Homeobox 2	Protein Coding	42	GC13M027962	15.9911
CCR3	C-C Motif Chemokine Receptor 3	Protein Coding	45	GC03P046276	15.9866
ID1	Inhibitor Of DNA Binding 1, HLH Protein	Protein Coding	41	GC20P031605	15.984
ANG	Angiogenin	Protein Coding	44	GC14P030633	15.9819
LAG3	Lymphocyte Activating 3	Protein Coding	38	GC12P018557	15.9644
GAD2	Glutamate Decarboxylase 2	Protein Coding	44	GC10P026216	15.9556
NR4A2	Nuclear Receptor Subfamily 4 Group A Member 2	Protein Coding	46	GC02M156324	15.955
FGF4	Fibroblast Growth Factor 4	Protein Coding	42	GC11M084877	15.9331
NR1H2	Nuclear Receptor Subfamily 1 Group H Member 2	Protein Coding	46	GC19P050329	15.9244
TAP1	Transporter 1, ATP Binding Cassette Subfamily B Member	Protein Coding	46	GC06M061365	15.9241
KRT1	Keratin 1	Protein Coding	46	GC12M052674	15.9226
HLA-E	Major Histocompatibility Complex, Class I, E	Protein Coding	42	GC06P076836	15.9196
TNFRSF9	TNF Receptor Superfamily Member 9	Protein Coding	42	GC01M007915	15.9009
EDNRA	Endothelin Receptor Type A	Protein Coding	49	GC04P147480	15.896
CD63	CD63 Molecule	Protein Coding	41	GC12M055725	15.8932
SLC16A1	Solute Carrier Family 16 Member 1	Protein Coding	47	GC01M112959	15.8863
NEK1	NIMA Related Kinase 1	Protein Coding	44	GC04M169393	15.8794
ARSB	Arylsulfatase B	Protein Coding	45	GC05M078777	15.8464
PLP1	Proteolipid Protein 1	Protein Coding	42	GC0XP103773	15.839
STAT4	Signal Transducer And Activator Of Transcription 4	Protein Coding	45	GC02M191029	15.8267
NOX4	NADPH Oxidase 4	Protein Coding	41	GC11M089324	15.8257
LAMP2	Lysosomal Associated Membrane Protein 2	Protein Coding	43	GC0XM120426	15.8022
PMEL	Premelanosome Protein	Protein Coding	39	GC12M055954	15.8019
PTPN2	Protein Tyrosine Phosphatase Non-Receptor Type 2	Protein Coding	45	GC18M023298	15.7254
IGFBP2	Insulin Like Growth Factor Binding Protein 2	Protein Coding	43	GC02P216632	15.7139
CD200	CD200 Molecule	Protein Coding	40	GC03P112332	15.7049
VDAC1	Voltage Dependent Anion Channel 1	Protein Coding	45	GC05M133975	15.6977
NPY	Neuropeptide Y	Protein Coding	45	GC07P024290	15.6905
RECK	Reversion Inducing Cysteine Rich Protein With Kazal Motifs	Protein Coding	40	GC09P036036	15.6565
GUSB	Glucuronidase Beta	Protein Coding	47	GC07M065960	15.6199
AGT	Angiotensinogen	Protein Coding	48	GC01M230702	15.5435
MVP	Major Vault Protein	Protein Coding	40	GC16P039370	15.5183
FCGR3B	Fc Gamma Receptor IIIb	Protein Coding	43	GC01M161623	15.5155
FLT3LG	Fms Related Receptor Tyrosine Kinase 3 Ligand	Protein Coding	39	GC19P052316	15.5065
CGA	Glycoprotein Hormones, Alpha Polypeptide	Protein Coding	44	GC06M087085	15.4854
SAMHD1	SAM And HD Domain Containing Deoxynucleoside Triphosphate Triphosphohydrolase 1	Protein Coding	42	GC20M036890	15.485
LIPA	Lipase A, Lysosomal Acid Type	Protein Coding	48	GC10M089213	15.4639
PF4	Platelet Factor 4	Protein Coding	40	GC04M073980	15.4495
ACHE	Acetylcholinesterase (Cartwright Blood Group)	Protein Coding	45	GC07M100889	15.4476
LIMS1	LIM Zinc Finger Domain Containing 1	Protein Coding	40	GC02P108534	15.4066
F2RL1	F2R Like Trypsin Receptor 1	Protein Coding	45	GC05P076818	15.377
SIRPA	Signal Regulatory Protein Alpha	Protein Coding	43	GC20P001894	15.3753
LAMA2	Laminin Subunit Alpha 2	Protein Coding	44	GC06P128863	15.3489
CEACAM4	CEA Cell Adhesion Molecule 4	Protein Coding	35	GC19M061904	15.3302
MSR1	Macrophage Scavenger Receptor 1	Protein Coding	45	GC08M016107	15.3187
SLC2A4	Solute Carrier Family 2 Member 4	Protein Coding	45	GC17P010574	15.2904
SYNE1	Spectrin Repeat Containing Nuclear Envelope Protein 1	Protein Coding	41	GC06M152121	15.2668
TNFSF4	TNF Superfamily Member 4	Protein Coding	40	GC01M173183	15.2597
IGHM	Immunoglobulin Heavy Constant Mu	Protein Coding	34	GC14M112110	15.2437
OSM	Oncostatin M	Protein Coding	42	GC22M030262	15.2375
MLKL	Mixed Lineage Kinase Domain Like Pseudokinase	Protein Coding	41	GC16M074672	15.2327
HLA-DRA	Major Histocompatibility Complex, Class II, DR Alpha	Protein Coding	46	GC06P032439	15.219
DST	Dystonin	Protein Coding	42	GC06M056457	15.2041
RHEB	Ras Homolog, MTORC1 Binding	Protein Coding	47	GC07M151466	15.1858
COMT	Catechol-O-Methyltransferase	Protein Coding	50	GC22P019941	15.179
PTPN3	Protein Tyrosine Phosphatase Non-Receptor Type 3	Protein Coding	44	GC09M109375	15.1741
BCAS3	BCAS3 Microtubule Associated Cell Migration Factor	Protein Coding	37	GC17P060678	15.1622
EIF2S1	Eukaryotic Translation Initiation Factor 2 Subunit Alpha	Protein Coding	43	GC14P067359	15.1402
TSHR	Thyroid Stimulating Hormone Receptor	Protein Coding	46	GC14P080954	15.1039
STMN1	Stathmin 1	Protein Coding	42	GC01M025884	15.0947
PANX1	Pannexin 1	Protein Coding	43	GC11P094128	15.0848
IRAK4	Interleukin 1 Receptor Associated Kinase 4	Protein Coding	46	GC12P043758	15.0844
NPHS1	NPHS1 Adhesion Molecule, Nephrin	Protein Coding	45	GC19M035825	15.0771
IL18R1	Interleukin 18 Receptor 1	Protein Coding	42	GC02P102311	15.0308
MIR152	MicroRNA 152	RNA Gene	22	GC17M048037	15.0047
KNG1	Kininogen 1	Protein Coding	46	GC03P186717	14.9884
FAP	Fibroblast Activation Protein Alpha	Protein Coding	44	GC02M162170	14.9763
CD1C	CD1c Molecule	Protein Coding	39	GC01P158289	14.9515
TLR5	Toll Like Receptor 5	Protein Coding	46	GC01M223643	14.9344
HSP90B1	Heat Shock Protein 90 Beta Family Member 1	Protein Coding	44	GC12P103930	14.9331
FUT4	Fucosyltransferase 4	Protein Coding	36	GC11P094544	14.9209
CLEC7A	C-Type Lectin Domain Containing 7A	Protein Coding	44	GC12M019786	14.9145
CCL17	C-C Motif Chemokine Ligand 17	Protein Coding	38	GC16P057411	14.9103
HLA-DPA1	Major Histocompatibility Complex, Class II, DP Alpha 1	Protein Coding	41	GC06M033064	14.887
CCR2	C-C Motif Chemokine Receptor 2	Protein Coding	44	GC03P046356	14.8688
CCL11	C-C Motif Chemokine Ligand 11	Protein Coding	42	GC17P034285	14.8683
GDF15	Growth Differentiation Factor 15	Protein Coding	42	GC19P050952	14.8681
DCN	Decorin	Protein Coding	47	GC12M091140	14.8472
GAD1	Glutamate Decarboxylase 1	Protein Coding	49	GC02P170813	14.8393
LMOD1	Leiomodin 1	Protein Coding	41	GC01M201896	14.8336
UBE3A	Ubiquitin Protein Ligase E3A	Protein Coding	46	GC15M025333	14.8126
ITIH4	Inter-Alpha-Trypsin Inhibitor Heavy Chain 4	Protein Coding	42	GC03M052812	14.8037
CBFB	Core-Binding Factor Subunit Beta	Protein Coding	44	GC16P067063	14.8033
HPSE	Heparanase	Protein Coding	44	GC04M083292	14.8002
RPA1	Replication Protein A1	Protein Coding	45	GC17P001829	14.7942
INPP5D	Inositol Polyphosphate-5-Phosphatase D	Protein Coding	45	GC02P233059	14.791
COL17A1	Collagen Type XVII Alpha 1 Chain	Protein Coding	44	GC10M104031	14.7577
TNFSF13	TNF Superfamily Member 13	Protein Coding	44	GC17P007558	14.7164
DDX58	DExD/H-Box Helicase 58	Protein Coding	46	GC09M032455	14.6806
ACE2	Angiotensin Converting Enzyme 2	Protein Coding	48	GC0XM015494	14.6724
S100A8	S100 Calcium Binding Protein A8	Protein Coding	42	GC01M153391	14.6722
XDH	Xanthine Dehydrogenase	Protein Coding	46	GC02M031334	14.6397
PON1	Paraoxonase 1	Protein Coding	47	GC07M095297	14.6105
CTSL	Cathepsin L	Protein Coding	46	GC09P087725	14.5977
IGHG1	Immunoglobulin Heavy Constant Gamma 1 (G1m Marker)	Protein Coding	33	GC14M105736	14.5353
PRKG1	Protein Kinase CGMP-Dependent 1	Protein Coding	49	GC10P050991	14.5077
SAG	S-Antigen Visual Arrestin	Protein Coding	45	GC02P233371	14.491
CAMK2G	Calcium/Calmodulin Dependent Protein Kinase II Gamma	Protein Coding	48	GC10M073812	14.4858
HELLS	Helicase, Lymphoid Specific	Protein Coding	45	GC10P094501	14.4781
BIRC7	Baculoviral IAP Repeat Containing 7	Protein Coding	38	GC20P063235	14.4668
HP	Haptoglobin	Protein Coding	45	GC16P072089	14.4462
KARS1	Lysyl-TRNA Synthetase 1	Protein Coding	37	GC16M075685	14.4291
CXCL9	C-X-C Motif Chemokine Ligand 9	Protein Coding	38	GC04M076001	14.4205
LAMP1	Lysosomal Associated Membrane Protein 1	Protein Coding	41	GC13P113297	14.4079
GYPC	Glycophorin C (Gerbich Blood Group)	Protein Coding	42	GC02P126655	14.3965
SLC9A1	Solute Carrier Family 9 Member A1	Protein Coding	50	GC01M027109	14.3749
VIPR1	Vasoactive Intestinal Peptide Receptor 1	Protein Coding	45	GC03P042490	14.3685
CD207	CD207 Molecule	Protein Coding	39	GC02M070830	14.3582
MAP3K14	Mitogen-Activated Protein Kinase Kinase Kinase 14	Protein Coding	43	GC17M045263	14.3287
EDN3	Endothelin 3	Protein Coding	46	GC20P059300	14.3273
PAK2	P21 (RAC1) Activated Kinase 2	Protein Coding	45	GC03P196739	14.3054
ITPR1	Inositol 1,4,5-Trisphosphate Receptor Type 1	Protein Coding	48	GC03P004486	14.3052
MAN2B1	Mannosidase Alpha Class 2B Member 1	Protein Coding	44	GC19M012663	14.2734
ADAMTS13	ADAM Metallopeptidase With Thrombospondin Type 1 Motif 13	Protein Coding	48	GC09P133414	14.2412
LCP1	Lymphocyte Cytosolic Protein 1	Protein Coding	42	GC13M046132	14.2376
TPO	Thyroid Peroxidase	Protein Coding	48	GC02P001374	14.2276
PALLD	Palladin, Cytoskeletal Associated Protein	Protein Coding	43	GC04P168497	14.2113
GHR	Growth Hormone Receptor	Protein Coding	45	GC05P042429	14.1117
CCNA1	Cyclin A1	Protein Coding	42	GC13P036431	14.0997
TRIM28	Tripartite Motif Containing 28	Protein Coding	42	GC19P058544	14.0567
HDAC3	Histone Deacetylase 3	Protein Coding	48	GC05M141583	14.048
ICAM2	Intercellular Adhesion Molecule 2	Protein Coding	44	GC17M064002	14.04
GAA	Alpha Glucosidase	Protein Coding	48	GC17P080101	14.0155
TREM1	Triggering Receptor Expressed On Myeloid Cells 1	Protein Coding	40	GC06M041267	13.9971
ABCC3	ATP Binding Cassette Subfamily C Member 3	Protein Coding	46	GC17P050634	13.9861
MYO7A	Myosin VIIA	Protein Coding	43	GC11P077128	13.941
CST3	Cystatin C	Protein Coding	44	GC20M023646	13.9308
KRT17	Keratin 17	Protein Coding	44	GC17M041619	13.9178
MSLN	Mesothelin	Protein Coding	41	GC16P009836	13.9029
IBSP	Integrin Binding Sialoprotein	Protein Coding	38	GC04P087799	13.8922
CLDN3	Claudin 3	Protein Coding	40	GC07M073768	13.8822
C1QBP	Complement C1q Binding Protein	Protein Coding	44	GC17M005432	13.8553
CREB3	CAMP Responsive Element Binding Protein 3	Protein Coding	37	GC09P039492	13.8239
COL3A1	Collagen Type III Alpha 1 Chain	Protein Coding	46	GC02P188974	13.8122
GSR	Glutathione-Disulfide Reductase	Protein Coding	48	GC08M030678	13.7927
YWHAB	Tyrosine 3-Monooxygenase/Tryptophan 5-Monooxygenase Activation Protein Beta	Protein Coding	46	GC20P044885	13.7672
PVALB	Parvalbumin	Protein Coding	39	GC22M036800	13.7504
GPT	Glutamic--Pyruvic Transaminase	Protein Coding	41	GC08P144502	13.7391
HSP90AB1	Heat Shock Protein 90 Alpha Family Class B Member 1	Protein Coding	46	GC06P044246	13.7386
MIR146B	MicroRNA 146b	RNA Gene	21	GC10P102436	13.7172
IL23A	Interleukin 23 Subunit Alpha	Protein Coding	37	GC12P057101	13.7064
IAPP	Islet Amyloid Polypeptide	Protein Coding	41	GC12P021354	13.6994
HEXA	Hexosaminidase Subunit Alpha	Protein Coding	46	GC15M072340	13.6616
DSG3	Desmoglein 3	Protein Coding	40	GC18P031447	13.6531
LTF	Lactotransferrin	Protein Coding	44	GC03M046435	13.6514
CLEC12A	C-Type Lectin Domain Family 12 Member A	Protein Coding	38	GC12P009951	13.6501
TLR1	Toll Like Receptor 1	Protein Coding	46	GC04M038793	13.636
PCSK9	Proprotein Convertase Subtilisin/Kexin Type 9	Protein Coding	49	GC01P055039	13.6308
MYL3	Myosin Light Chain 3	Protein Coding	45	GC03M046836	13.6253
ALOX12	Arachidonate 12-Lipoxygenase, 12S Type	Protein Coding	44	GC17P006995	13.6213
VSIR	V-Set Immunoregulatory Receptor	Protein Coding	32	GC10M071748	13.6174
MBL2	Mannose Binding Lectin 2	Protein Coding	46	GC10M052760	13.609
RARS1	Arginyl-TRNA Synthetase 1	Protein Coding	36	GC05P168487	13.5901
MAG	Myelin Associated Glycoprotein	Protein Coding	46	GC19P035292	13.589
STING1	Stimulator Of Interferon Response CGAMP Interactor 1	Protein Coding	33	GC05M139476	13.5669
IL16	Interleukin 16	Protein Coding	40	GC15P081159	13.5463
CXCL1	C-X-C Motif Chemokine Ligand 1	Protein Coding	41	GC04P073869	13.5418
MAP1B	Microtubule Associated Protein 1B	Protein Coding	44	GC05P072107	13.5374
FGA	Fibrinogen Alpha Chain	Protein Coding	48	GC04M154583	13.5368
CCL20	C-C Motif Chemokine Ligand 20	Protein Coding	42	GC02P227835	13.5342
INHA	Inhibin Subunit Alpha	Protein Coding	42	GC02P219569	13.5013
FURIN	Furin, Paired Basic Amino Acid Cleaving Enzyme	Protein Coding	45	GC15P090868	13.4853
PRPH2	Peripherin 2	Protein Coding	40	GC06M061523	13.4794
GYPA	Glycophorin A (MNS Blood Group)	Protein Coding	44	GC04M144109	13.4635
ROR1	Receptor Tyrosine Kinase Like Orphan Receptor 1	Protein Coding	46	GC01P063774	13.4262
PPIA	Peptidylprolyl Isomerase A	Protein Coding	45	GC07P044807	13.378
RPE65	Retinoid Isomerohydrolase RPE65	Protein Coding	45	GC01M068428	13.3739
SLC17A5	Solute Carrier Family 17 Member 5	Protein Coding	43	GC06M073593	13.3501
HLA-DRB3	Major Histocompatibility Complex, Class II, DR Beta 3	Protein Coding	29	GC06Mn03715	13.3417
HMGCR	3-Hydroxy-3-Methylglutaryl-CoA Reductase	Protein Coding	45	GC05P075336	13.3216
FOLH1	Folate Hydrolase 1	Protein Coding	46	GC11M084355	13.3052
RALBP1	RalA Binding Protein 1	Protein Coding	44	GC18P009465	13.3031
PFKFB3	6-Phosphofructo-2-Kinase/Fructose-2,6-Biphosphatase 3	Protein Coding	44	GC10P006144	13.2986
AIRE	Autoimmune Regulator	Protein Coding	44	GC21P044285	13.292
LAIR1	Leukocyte Associated Immunoglobulin Like Receptor 1	Protein Coding	41	GC19M054351	13.2166
TGIF1	TGFB Induced Factor Homeobox 1	Protein Coding	45	GC18P003411	13.2089
NCL	Nucleolin	Protein Coding	41	GC02M231453	13.2072
ARHGAP45	Rho GTPase Activating Protein 45	Protein Coding	30	GC19P001065	13.1923
MPZ	Myelin Protein Zero	Protein Coding	44	GC01M161304	13.1732
RCVRN	Recoverin	Protein Coding	38	GC17M009896	13.154
CYP1A2	Cytochrome P450 Family 1 Subfamily A Member 2	Protein Coding	46	GC15P074748	13.1527
TRBC2	T Cell Receptor Beta Constant 2	Protein Coding	18	GC07P147623	13.1518
TPI1	Triosephosphate Isomerase 1	Protein Coding	46	GC12P018562	13.1194
AKAP13	A-Kinase Anchoring Protein 13	Protein Coding	43	GC15P112287	13.1142
GAL	Galanin And GMAP Prepropeptide	Protein Coding	44	GC11P069367	13.1085
CCKBR	Cholecystokinin B Receptor	Protein Coding	44	GC11P006259	13.0988
ADAMTSL1	ADAMTS Like 1	Protein Coding	42	GC09P017906	13.0842
F11R	F11 Receptor	Protein Coding	42	GC01M160995	13.0342
MLXIPL	MLX Interacting Protein Like	Protein Coding	42	GC07M073593	13.016
SERPINC1	Serpin Family C Member 1	Protein Coding	47	GC01M174490	13.016
COL4A5	Collagen Type IV Alpha 5 Chain	Protein Coding	44	GC0XP108439	12.9963
TUBA1B	Tubulin Alpha 1b	Protein Coding	42	GC12M049127	12.9907
HBB-LCR	Beta-Globin Locus Control Region	Biological Region	5	GC11P005334	12.9684
TSLP	Thymic Stromal Lymphopoietin	Protein Coding	38	GC05P111070	12.9539
IGHE	Immunoglobulin Heavy Constant Epsilon	Protein Coding	30	GC14M112095	12.9496
CANX	Calnexin	Protein Coding	43	GC05P179678	12.9417
CBLB	Cbl Proto-Oncogene B	Protein Coding	45	GC03M105655	12.9393
F13A1	Coagulation Factor XIII A Chain	Protein Coding	46	GC06M006144	12.9227
MMP11	Matrix Metallopeptidase 11	Protein Coding	45	GC22P023768	12.9202
CCL22	C-C Motif Chemokine Ligand 22	Protein Coding	37	GC16P057359	12.9123
CTCF	CCCTC-Binding Factor	Protein Coding	46	GC16P067563	12.9065
CSPG4	Chondroitin Sulfate Proteoglycan 4	Protein Coding	45	GC15M075674	12.8737
ELAVL4	ELAV Like RNA Binding Protein 4	Protein Coding	40	GC01P050025	12.8116
HTR3A	5-Hydroxytryptamine Receptor 3A	Protein Coding	46	GC11P113974	12.8092
ACP3	Acid Phosphatase 3	Protein Coding	34	GC03P133444	12.7781
DSG1	Desmoglein 1	Protein Coding	43	GC18P031318	12.7718
COL7A1	Collagen Type VII Alpha 1 Chain	Protein Coding	44	GC03M048564	12.7706
PTTG1	PTTG1 Regulator Of Sister Chromatid Separation, Securin	Protein Coding	41	GC05P160422	12.7486
CD1B	CD1b Molecule	Protein Coding	38	GC01M158297	12.7408
ITGB7	Integrin Subunit Beta 7	Protein Coding	44	GC12M053191	12.7047
MAPK12	Mitogen-Activated Protein Kinase 12	Protein Coding	46	GC22M055226	12.7039
PGK1	Phosphoglycerate Kinase 1	Protein Coding	47	GC0XP077980	12.6894
PTX3	Pentraxin 3	Protein Coding	42	GC03P157436	12.687
MTR	5-Methyltetrahydrofolate-Homocysteine Methyltransferase	Protein Coding	47	GC01P236795	12.6717
MR1	Major Histocompatibility Complex, Class I-Related	Protein Coding	41	GC01P181033	12.6555
CNP	2',3'-Cyclic Nucleotide 3' Phosphodiesterase	Protein Coding	42	GC17P041966	12.5962
DNAJB1	DnaJ Heat Shock Protein Family (Hsp40) Member B1	Protein Coding	42	GC19M014514	12.5944
NCSTN	Nicastrin	Protein Coding	46	GC01P160343	12.5905
DCT	Dopachrome Tautomerase	Protein Coding	44	GC13M094436	12.5849
ICAM3	Intercellular Adhesion Molecule 3	Protein Coding	42	GC19M010388	12.5817
SLC7A5	Solute Carrier Family 7 Member 5	Protein Coding	44	GC16M087830	12.5414
SLAMF7	SLAM Family Member 7	Protein Coding	41	GC01P160709	12.5228
P4HB	Prolyl 4-Hydroxylase Subunit Beta	Protein Coding	47	GC17M081843	12.5173
NEXN	Nexilin F-Actin Binding Protein	Protein Coding	39	GC01P077898	12.5014

## Sheet: Supplementary Table 3
ONTOLOGY	ID	Description	GeneRatio	BgRatio	pvalue	p.adjust	qvalue	geneID	Count
BP	GO:0050863	regulation of T cell activation	8/22	314/18670	1.52596e-09	1.02258e-06	5.32246e-07	CEACAM1/CD2/CCR7/ERBB2/IFNB1/IFNG/ICOSLG/ICOS	8
BP	GO:0051249	regulation of lymphocyte activation	9/22	485/18670	1.84307e-09	1.02258e-06	5.32246e-07	CEACAM1/CD2/CD38/CCR7/ERBB2/IFNB1/IFNG/ICOSLG/ICOS	9
BP	GO:0002573	myeloid leukocyte differentiation	7/22	204/18670	2.48961e-09	1.02258e-06	5.32246e-07	ANXA2/CEACAM1/CCR7/EPHA2/IFNG/MITF/RB1	7
BP	GO:0007159	leukocyte cell-cell adhesion	8/22	337/18670	2.66123e-09	1.02258e-06	5.32246e-07	CEACAM1/CCR7/ERBB2/IFNB1/IFNG/SELL/ICOSLG/ICOS	8
BP	GO:1902105	regulation of leukocyte differentiation	7/22	272/18670	1.82449e-08	5.60848e-06	2.91918e-06	CEACAM1/CD2/ERBB2/IFNB1/IFNG/MITF/RB1	7
BP	GO:0042110	T cell activation	8/22	464/18670	3.22716e-08	8.2669e-06	4.30287e-06	CEACAM1/CD2/CCR7/ERBB2/IFNB1/IFNG/ICOSLG/ICOS	8
BP	GO:1903037	regulation of leukocyte cell-cell adhesion	7/22	304/18670	3.91724e-08	8.60114e-06	4.47685e-06	CEACAM1/CCR7/ERBB2/IFNB1/IFNG/ICOSLG/ICOS	7
BP	GO:0022407	regulation of cell-cell adhesion	7/22	403/18670	2.67199e-07	5.13355e-05	2.67199e-05	CEACAM1/CCR7/ERBB2/IFNB1/IFNG/ICOSLG/ICOS	7
BP	GO:0030099	myeloid cell differentiation	7/22	416/18670	3.31159e-07	5.65546e-05	2.94364e-05	ANXA2/CEACAM1/CCR7/EPHA2/IFNG/MITF/RB1	7
BP	GO:1903706	regulation of hemopoiesis	7/22	475/18670	8.08489e-07	0.000124265	6.46791e-05	CEACAM1/CD2/ERBB2/IFNB1/IFNG/MITF/RB1	7
BP	GO:0002696	positive regulation of leukocyte activation	6/22	380/18670	3.86972e-06	0.000540706	0.000281434	CD2/CD38/CCR7/IFNG/ICOSLG/ICOS	6
BP	GO:0030316	osteoclast differentiation	4/22	97/18670	4.66104e-06	0.00056335	0.000293221	ANXA2/EPHA2/IFNG/MITF	4
BP	GO:0050867	positive regulation of cell activation	6/22	394/18670	4.76484e-06	0.00056335	0.000293221	CD2/CD38/CCR7/IFNG/ICOSLG/ICOS	6
BP	GO:0030217	T cell differentiation	5/22	240/18670	7.41593e-06	0.000814163	0.000423768	CD2/CCR7/ERBB2/IFNB1/IFNG	5
BP	GO:0002761	regulation of myeloid leukocyte differentiation	4/22	117/18670	9.82027e-06	0.00100625	0.000523748	CEACAM1/IFNG/MITF/RB1	4
BP	GO:1905477	positive regulation of protein localization to membrane	4/22	122/18670	1.15897e-05	0.00111334	0.000579485	EPHA2/ERBB2/GZMB/IFNG	4
BP	GO:0043270	positive regulation of ion transport	5/22	275/18670	1.43382e-05	0.00129634	0.000674737	ANXA2/IFNG/CXCL9/SLC6A4/SLC9A1	5
BP	GO:0045580	regulation of T cell differentiation	4/22	139/18670	1.9393e-05	0.00165595	0.000861912	CD2/ERBB2/IFNB1/IFNG	4
BP	GO:0035722	interleukin-12-mediated signaling pathway	3/22	47/18670	2.22657e-05	0.00180117	0.000937501	ANXA2/IFNG/JAK1	3
BP	GO:0071349	cellular response to interleukin-12	3/22	49/18670	2.52603e-05	0.00194126	0.00101041	ANXA2/IFNG/JAK1	3
BP	GO:0070671	response to interleukin-12	3/22	50/18670	2.68522e-05	0.00196533	0.00102294	ANXA2/IFNG/JAK1	3
BP	GO:0051251	positive regulation of lymphocyte activation	5/22	334/18670	3.64575e-05	0.00246684	0.00128398	CD38/CCR7/IFNG/ICOSLG/ICOS	5
BP	GO:0031295	T cell costimulation	3/22	56/18670	3.78031e-05	0.00246684	0.00128398	CCR7/ICOSLG/ICOS	3
BP	GO:0031294	lymphocyte costimulation	3/22	57/18670	3.98729e-05	0.00246684	0.00128398	CCR7/ICOSLG/ICOS	3
BP	GO:0001906	cell killing	4/22	168/18670	4.0773e-05	0.00246684	0.00128398	CEACAM1/GZMB/IFNG/SLAMF7	4
BP	GO:0045619	regulation of lymphocyte differentiation	4/22	169/18670	4.17292e-05	0.00246684	0.00128398	CD2/ERBB2/IFNB1/IFNG	4
BP	GO:0042267	natural killer cell mediated cytotoxicity	3/22	60/18670	4.65253e-05	0.00260517	0.00135597	CEACAM1/GZMB/SLAMF7	3
BP	GO:0030098	lymphocyte differentiation	5/22	353/18670	4.74591e-05	0.00260517	0.00135597	CD2/CCR7/ERBB2/IFNB1/IFNG	5
BP	GO:0048771	tissue remodeling	4/22	179/18670	5.2218e-05	0.00276755	0.0014405	CEACAM1/CD38/EPHA2/MITF	4
BP	GO:0002228	natural killer cell mediated immunity	3/22	64/18670	5.64734e-05	0.00289332	0.00150596	CEACAM1/GZMB/SLAMF7	3
BP	GO:1905475	regulation of protein localization to membrane	4/22	187/18670	6.19039e-05	0.00306924	0.00159752	EPHA2/ERBB2/GZMB/IFNG	4
BP	GO:0050870	positive regulation of T cell activation	4/22	202/18670	8.35153e-05	0.00401134	0.00208788	CCR7/IFNG/ICOSLG/ICOS	4
BP	GO:0045785	positive regulation of cell adhesion	5/22	403/18670	8.88953e-05	0.00414037	0.00215504	CCR7/ERBB2/IFNG/ICOSLG/ICOS	5
BP	GO:1902947	regulation of tau-protein kinase activity	2/22	13/18670	0.000102579	0.00453355	0.00235969	IFNG/RB1	2
BP	GO:0001558	regulation of cell growth	5/22	416/18670	0.000103236	0.00453355	0.00235969	CEACAM1/CD38/ERBB2/RB1/SLC9A1	5
BP	GO:1903039	positive regulation of leukocyte cell-cell adhesion	4/22	218/18670	0.000112142	0.00478784	0.00249205	CCR7/IFNG/ICOSLG/ICOS	4
BP	GO:0030101	natural killer cell activation	3/22	86/18670	0.000136407	0.00566641	0.00294934	CD2/IFNB1/SLAMF7	3
BP	GO:0046849	bone remodeling	3/22	90/18670	0.000156109	0.00625748	0.00325698	CD38/EPHA2/MITF	3
BP	GO:1904951	positive regulation of establishment of protein localization	5/22	456/18670	0.000158778	0.00625748	0.00325698	CD2/CD38/ERBB2/GZMB/IFNG	5
BP	GO:0051896	regulation of protein kinase B signaling	4/22	244/18670	0.000173002	0.00664761	0.00346004	CCR7/EPHA2/ERBB2/ICOS	4
BP	GO:0043254	regulation of protein complex assembly	5/22	467/18670	0.000177464	0.00665274	0.00346271	CCR7/ELN/IFNG/MITF/RB1	5
BP	GO:0045637	regulation of myeloid cell differentiation	4/22	251/18670	0.000192812	0.00705602	0.00367262	CEACAM1/IFNG/MITF/RB1	4
BP	GO:0022409	positive regulation of cell-cell adhesion	4/22	255/18670	0.000204843	0.00715939	0.00372642	CCR7/IFNG/ICOSLG/ICOS	4
BP	GO:0070838	divalent metal ion transport	5/22	483/18670	0.000207605	0.00715939	0.00372642	ANXA2/CCR7/IFNG/CXCL9/SLC9A1	5
BP	GO:0016049	cell growth	5/22	484/18670	0.000209611	0.00715939	0.00372642	CEACAM1/CD38/ERBB2/RB1/SLC9A1	5
BP	GO:0072511	divalent inorganic cation transport	5/22	489/18670	0.000219866	0.00729865	0.00379891	ANXA2/CCR7/IFNG/CXCL9/SLC9A1	5
BP	GO:0002710	negative regulation of T cell mediated immunity	2/22	19/18670	0.000223924	0.00729865	0.00379891	CEACAM1/IFNB1	2
BP	GO:0032652	regulation of interleukin-1 production	3/22	103/18670	0.000232683	0.00729865	0.00379891	CEACAM1/CCR7/IFNG	3
BP	GO:1902106	negative regulation of leukocyte differentiation	3/22	103/18670	0.000232683	0.00729865	0.00379891	CEACAM1/ERBB2/IFNB1	3
BP	GO:0050900	leukocyte migration	5/22	499/18670	0.000241524	0.00742445	0.00386438	CEACAM1/CD2/CCR7/CXCL9/SELL	5
BP	GO:0043491	protein kinase B signaling	4/22	269/18670	0.000251246	0.00746012	0.00388295	CCR7/EPHA2/ERBB2/ICOS	4
BP	GO:0002286	T cell activation involved in immune response	3/22	106/18670	0.000253245	0.00746012	0.00388295	CEACAM1/IFNB1/IFNG	3
BP	GO:0001909	leukocyte mediated cytotoxicity	3/22	107/18670	0.000260351	0.00746012	0.00388295	CEACAM1/GZMB/SLAMF7	3
BP	GO:0046651	lymphocyte proliferation	4/22	272/18670	0.000262099	0.00746012	0.00388295	CD38/ERBB2/IFNB1/ICOSLG	4
BP	GO:0032943	mononuclear cell proliferation	4/22	274/18670	0.00026952	0.00753185	0.00392029	CD38/ERBB2/IFNB1/ICOSLG	4
BP	GO:0033141	positive regulation of peptidyl-serine phosphorylation of STAT protein	2/22	21/18670	0.000274601	0.00753683	0.00392288	IFNB1/IFNG	2
BP	GO:0050868	negative regulation of T cell activation	3/22	112/18670	0.000297822	0.00803076	0.00417996	CEACAM1/ERBB2/IFNB1	3
BP	GO:0032612	interleukin-1 production	3/22	115/18670	0.000321893	0.00853015	0.0044399	CEACAM1/CCR7/IFNG	3
BP	GO:0033139	regulation of peptidyl-serine phosphorylation of STAT protein	2/22	23/18670	0.000330357	0.00860609	0.00447942	IFNB1/IFNG	2
BP	GO:0031579	membrane raft organization	2/22	24/18670	0.000360133	0.00899557	0.00468214	ANXA2/CD2	2
BP	GO:0001818	negative regulation of cytokine production	4/22	296/18670	0.000361469	0.00899557	0.00468214	CEACAM1/EPHA2/IFNB1/IFNG	4
BP	GO:0070661	leukocyte proliferation	4/22	298/18670	0.000370814	0.00899557	0.00468214	CD38/ERBB2/IFNB1/ICOSLG	4
BP	GO:0070372	regulation of ERK1 and ERK2 cascade	4/22	300/18670	0.000380331	0.00899557	0.00468214	CEACAM1/CCR7/EPHA2/ERBB2	4
BP	GO:0060330	regulation of response to interferon-gamma	2/22	25/18670	0.000391169	0.00899557	0.00468214	IFNG/JAK1	2
BP	GO:0060334	regulation of interferon-gamma-mediated signaling pathway	2/22	25/18670	0.000391169	0.00899557	0.00468214	IFNG/JAK1	2
BP	GO:2000679	positive regulation of transcription regulatory region DNA binding	2/22	25/18670	0.000391169	0.00899557	0.00468214	IFNG/RB1	2
BP	GO:0051928	positive regulation of calcium ion transport	3/22	123/18670	0.00039213	0.00899557	0.00468214	ANXA2/CXCL9/SLC9A1	3
BP	GO:1903038	negative regulation of leukocyte cell-cell adhesion	3/22	129/18670	0.000450811	0.0100002	0.00520504	CEACAM1/ERBB2/IFNB1	3
BP	GO:0042501	serine phosphorylation of STAT protein	2/22	27/18670	0.000457015	0.0100002	0.00520504	IFNB1/IFNG	2
BP	GO:0070588	calcium ion transmembrane transport	4/22	315/18670	0.000457395	0.0100002	0.00520504	ANXA2/CCR7/CXCL9/SLC9A1	4
BP	GO:0050851	antigen receptor-mediated signaling pathway	4/22	316/18670	0.000462901	0.0100002	0.00520504	CEACAM1/CD38/CCR7/ICOSLG	4
BP	GO:0070371	ERK1 and ERK2 cascade	4/22	317/18670	0.000468453	0.0100002	0.00520504	CEACAM1/CCR7/EPHA2/ERBB2	4
BP	GO:0003180	aortic valve morphogenesis	2/22	28/18670	0.000491819	0.0103552	0.0053898	ELN/RB1	2
BP	GO:1903829	positive regulation of cellular protein localization	4/22	324/18670	0.000508667	0.0105652	0.00549911	EPHA2/ERBB2/GZMB/IFNG	4
BP	GO:1904064	positive regulation of cation transmembrane transport	3/22	144/18670	0.000621455	0.0127357	0.00662885	IFNG/CXCL9/SLC9A1	3
BP	GO:0003176	aortic valve development	2/22	32/18670	0.000643511	0.012913	0.00672114	ELN/RB1	2
BP	GO:0051250	negative regulation of lymphocyte activation	3/22	146/18670	0.00064691	0.012913	0.00672114	CEACAM1/ERBB2/IFNB1	3
BP	GO:0002449	lymphocyte mediated immunity	4/22	352/18670	0.000694464	0.0135113	0.00703255	CEACAM1/GZMB/IFNB1/SLAMF7	4
BP	GO:1902903	regulation of supramolecular fiber organization	4/22	352/18670	0.000694464	0.0135113	0.00703255	CCR7/ELN/RB1/SLC9A1	4
BP	GO:0006959	humoral immune response	4/22	356/18670	0.000724464	0.0138919	0.00723068	CCR7/IFNB1/IFNG/CXCL9	4
BP	GO:0051480	regulation of cytosolic calcium ion concentration	4/22	357/18670	0.000732106	0.0138919	0.00723068	ANXA2/CD38/CCR7/CXCL9	4
BP	GO:1903707	negative regulation of hemopoiesis	3/22	155/18670	0.000769703	0.0141801	0.00738068	CEACAM1/ERBB2/IFNB1	3
BP	GO:0032735	positive regulation of interleukin-12 production	2/22	35/18670	0.000770303	0.0141801	0.00738068	CCR7/IFNG	2
BP	GO:0018108	peptidyl-tyrosine phosphorylation	4/22	363/18670	0.000779167	0.0141801	0.00738068	EPHA2/ERBB2/IFNG/JAK1	4
BP	GO:0034767	positive regulation of ion transmembrane transport	3/22	156/18670	0.000784197	0.0141801	0.00738068	IFNG/CXCL9/SLC9A1	3
BP	GO:0018212	peptidyl-tyrosine modification	4/22	366/18670	0.000803485	0.01436	0.00747428	EPHA2/ERBB2/IFNG/JAK1	4
BP	GO:1905314	semi-lunar valve development	2/22	37/18670	0.000860993	0.0152109	0.00791717	ELN/RB1	2
BP	GO:0002707	negative regulation of lymphocyte mediated immunity	2/22	38/18670	0.000908178	0.0158621	0.00825616	CEACAM1/IFNB1	2
BP	GO:0045765	regulation of angiogenesis	4/22	383/18670	0.000951582	0.0163364	0.00850299	CEACAM1/EPHA2/ERBB2/JAK1	4
BP	GO:0050856	regulation of T cell receptor signaling pathway	2/22	39/18670	0.000956586	0.0163364	0.00850299	CEACAM1/CCR7	2
BP	GO:0030307	positive regulation of cell growth	3/22	169/18670	0.000988679	0.0166989	0.00869169	CD38/ERBB2/SLC9A1	3
BP	GO:0002823	negative regulation of adaptive immune response based on somatic recombination of immune receptors built from immunoglobulin superfamily domains	2/22	40/18670	0.00100621	0.0168103	0.00874969	CEACAM1/IFNB1	2
BP	GO:0010959	regulation of metal ion transport	4/22	394/18670	0.00105712	0.0172956	0.00900225	ANXA2/IFNG/CXCL9/SLC9A1	4
BP	GO:0003018	vascular process in circulatory system	3/22	173/18670	0.00105776	0.0172956	0.00900225	CEACAM1/CD38/SLC6A4	3
BP	GO:0002695	negative regulation of leukocyte activation	3/22	175/18670	0.00109343	0.0176128	0.00916734	CEACAM1/ERBB2/IFNB1	3
BP	GO:1903532	positive regulation of secretion by cell	4/22	399/18670	0.00110773	0.0176128	0.00916734	CD2/CD38/IFNG/SLC6A4	4
BP	GO:0051897	positive regulation of protein kinase B signaling	3/22	176/18670	0.00111154	0.0176128	0.00916734	CCR7/ERBB2/ICOS	3
BP	GO:0051099	positive regulation of binding	3/22	179/18670	0.00116702	0.0183032	0.00952669	ANXA2/IFNG/RB1	3
BP	GO:0002285	lymphocyte activation involved in immune response	3/22	181/18670	0.00120496	0.0185203	0.0096397	CEACAM1/IFNB1/IFNG	3
BP	GO:0022408	negative regulation of cell-cell adhesion	3/22	181/18670	0.00120496	0.0185203	0.0096397	CEACAM1/ERBB2/IFNB1	3
BP	GO:0019216	regulation of lipid metabolic process	4/22	410/18670	0.00122504	0.0186424	0.00970327	CEACAM1/CCR7/IFNG/RB1	4
BP	GO:0002040	sprouting angiogenesis	3/22	183/18670	0.00124368	0.0187405	0.00975435	CEACAM1/EPHA2/JAK1	3
BP	GO:0002820	negative regulation of adaptive immune response	2/22	45/18670	0.00127257	0.0188072	0.00978903	CEACAM1/IFNB1	2
BP	GO:0045581	negative regulation of T cell differentiation	2/22	45/18670	0.00127257	0.0188072	0.00978903	ERBB2/IFNB1	2
BP	GO:0051222	positive regulation of protein transport	4/22	418/18670	0.00131568	0.019259	0.0100242	CD2/CD38/ERBB2/IFNG	4
BP	GO:1901342	regulation of vasculature development	4/22	422/18670	0.00136272	0.0197594	0.0102847	CEACAM1/EPHA2/ERBB2/JAK1	4
BP	GO:0043112	receptor metabolic process	3/22	192/18670	0.00142763	0.0204291	0.0106332	ANXA2/CEACAM1/IFNG	3
BP	GO:0051047	positive regulation of secretion	4/22	428/18670	0.00143548	0.0204291	0.0106332	CD2/CD38/IFNG/SLC6A4	4
BP	GO:0002704	negative regulation of leukocyte mediated immunity	2/22	49/18670	0.00150736	0.0209217	0.0108897	CEACAM1/IFNB1	2
BP	GO:0006816	calcium ion transport	4/22	434/18670	0.00151094	0.0209217	0.0108897	ANXA2/CCR7/CXCL9/SLC9A1	4
BP	GO:0050673	epithelial cell proliferation	4/22	434/18670	0.00151094	0.0209217	0.0108897	CEACAM1/EPHA2/ERBB2/RB1	4
BP	GO:0050866	negative regulation of cell activation	3/22	199/18670	0.00158196	0.0217095	0.0112997	CEACAM1/ERBB2/IFNB1	3
BP	GO:0050852	T cell receptor signaling pathway	3/22	202/18670	0.00165118	0.022459	0.0116898	CEACAM1/CCR7/ICOSLG	3
BP	GO:0003179	heart valve morphogenesis	2/22	52/18670	0.00169599	0.0225034	0.0117129	ELN/RB1	2
BP	GO:2000677	regulation of transcription regulatory region DNA binding	2/22	52/18670	0.00169599	0.0225034	0.0117129	IFNG/RB1	2
BP	GO:0034764	positive regulation of transmembrane transport	3/22	204/18670	0.00169837	0.0225034	0.0117129	IFNG/CXCL9/SLC9A1	3
BP	GO:0045088	regulation of innate immune response	4/22	452/18670	0.00175397	0.0225062	0.0117143	CEACAM1/IFNB1/IFNG/JAK1	4
BP	GO:0030195	negative regulation of blood coagulation	2/22	53/18670	0.00176125	0.0225062	0.0117143	ANXA2/CEACAM1	2
BP	GO:0050670	regulation of lymphocyte proliferation	3/22	208/18670	0.00179528	0.0225062	0.0117143	CD38/ERBB2/ICOSLG	3
BP	GO:0032944	regulation of mononuclear cell proliferation	3/22	209/18670	0.00182004	0.0225062	0.0117143	CD38/ERBB2/ICOSLG	3
BP	GO:0002763	positive regulation of myeloid leukocyte differentiation	2/22	54/18670	0.00182768	0.0225062	0.0117143	IFNG/RB1	2
BP	GO:0030199	collagen fibril organization	2/22	54/18670	0.00182768	0.0225062	0.0117143	ANXA2/RB1	2
BP	GO:0032655	regulation of interleukin-12 production	2/22	54/18670	0.00182768	0.0225062	0.0117143	CCR7/IFNG	2
BP	GO:1900047	negative regulation of hemostasis	2/22	54/18670	0.00182768	0.0225062	0.0117143	ANXA2/CEACAM1	2
BP	GO:0006874	cellular calcium ion homeostasis	4/22	458/18670	0.00184071	0.0225062	0.0117143	ANXA2/CD38/CCR7/CXCL9	4
BP	GO:0050707	regulation of cytokine secretion	3/22	210/18670	0.00184501	0.0225062	0.0117143	CD2/CCR7/IFNG	3
BP	GO:0045620	negative regulation of lymphocyte differentiation	2/22	55/18670	0.0018953	0.0229376	0.0119389	ERBB2/IFNB1	2
BP	GO:0032615	interleukin-12 production	2/22	56/18670	0.0019641	0.023328	0.0121421	CCR7/IFNG	2
BP	GO:1903078	positive regulation of protein localization to plasma membrane	2/22	56/18670	0.0019641	0.023328	0.0121421	EPHA2/IFNG	2
BP	GO:0032388	positive regulation of intracellular transport	3/22	215/18670	0.00197309	0.023328	0.0121421	ANXA2/ERBB2/IFNG	3
BP	GO:0050819	negative regulation of coagulation	2/22	57/18670	0.00203407	0.0237403	0.0123567	ANXA2/CEACAM1	2
BP	GO:0055074	calcium ion homeostasis	4/22	471/18670	0.00203886	0.0237403	0.0123567	ANXA2/CD38/CCR7/CXCL9	4
BP	GO:0050708	regulation of protein secretion	4/22	472/18670	0.00205469	0.0237448	0.012359	CD2/CD38/CCR7/IFNG	4
BP	GO:0002429	immune response-activating cell surface receptor signaling pathway	4/22	473/18670	0.00207061	0.0237502	0.0123618	CEACAM1/CD38/CCR7/ICOSLG	4
BP	GO:0070663	regulation of leukocyte proliferation	3/22	222/18670	0.00216155	0.0246093	0.012809	CD38/ERBB2/ICOSLG	3
BP	GO:0043388	positive regulation of DNA binding	2/22	59/18670	0.00217753	0.0246093	0.012809	IFNG/RB1	2
BP	GO:0003170	heart valve development	2/22	61/18670	0.00232566	0.0260915	0.0135805	ELN/RB1	2
BP	GO:0072503	cellular divalent inorganic cation homeostasis	4/22	493/18670	0.00240729	0.0268117	0.0139553	ANXA2/CD38/CCR7/CXCL9	4
BP	GO:1904377	positive regulation of protein localization to cell periphery	2/22	63/18670	0.00247844	0.0272878	0.0142032	EPHA2/IFNG	2
BP	GO:0002791	regulation of peptide secretion	4/22	500/18670	0.0025336	0.0272878	0.0142032	CD2/CD38/CCR7/IFNG	4
BP	GO:0006469	negative regulation of protein kinase activity	3/22	235/18670	0.00254059	0.0272878	0.0142032	CEACAM1/IFNG/RB1	3
BP	GO:0035794	positive regulation of mitochondrial membrane permeability	2/22	64/18670	0.00255657	0.0272878	0.0142032	GZMB/SLC9A1	2
BP	GO:0043550	regulation of lipid kinase activity	2/22	64/18670	0.00255657	0.0272878	0.0142032	CCR7/RB1	2
BP	GO:0045670	regulation of osteoclast differentiation	2/22	64/18670	0.00255657	0.0272878	0.0142032	IFNG/MITF	2
BP	GO:0051607	defense response to virus	3/22	238/18670	0.00263354	0.0277487	0.014443	IFNB1/IFNG/CXCL9	3
BP	GO:0050854	regulation of antigen receptor-mediated signaling pathway	2/22	65/18670	0.00263585	0.0277487	0.014443	CEACAM1/CCR7	2
BP	GO:0050663	cytokine secretion	3/22	240/18670	0.00269667	0.0281958	0.0146757	CD2/CCR7/IFNG	3
BP	GO:1905710	positive regulation of membrane permeability	2/22	66/18670	0.00271629	0.028209	0.0146826	GZMB/SLC9A1	2
BP	GO:0002709	regulation of T cell mediated immunity	2/22	70/18670	0.0030495	0.0312472	0.016264	CEACAM1/IFNB1	2
BP	GO:0033077	T cell differentiation in thymus	2/22	70/18670	0.0030495	0.0312472	0.016264	CCR7/ERBB2	2
BP	GO:1904427	positive regulation of calcium ion transmembrane transport	2/22	71/18670	0.00313566	0.0319173	0.0166128	CXCL9/SLC9A1	2
BP	GO:0051924	regulation of calcium ion transport	3/22	254/18670	0.00316493	0.0320033	0.0166575	ANXA2/CXCL9/SLC9A1	3
BP	GO:0050805	negative regulation of synaptic transmission	2/22	72/18670	0.00322295	0.032377	0.016852	CD38/SLC6A4	2
BP	GO:0033673	negative regulation of kinase activity	3/22	257/18670	0.00327137	0.03265	0.0169942	CEACAM1/IFNG/RB1	3
BP	GO:0072659	protein localization to plasma membrane	3/22	260/18670	0.00338001	0.0335166	0.0174452	ANXA2/EPHA2/IFNG	3
BP	GO:0110053	regulation of actin filament organization	3/22	261/18670	0.0034167	0.0336633	0.0175216	CCR7/ELN/SLC9A1	3
BP	GO:0015850	organic hydroxy compound transport	3/22	262/18670	0.00345365	0.0338106	0.0175982	ANXA2/CEACAM1/SLC6A4	3
BP	GO:0042310	vasoconstriction	2/22	76/18670	0.00358345	0.0344235	0.0179172	CD38/SLC6A4	2
BP	GO:0046902	regulation of mitochondrial membrane permeability	2/22	76/18670	0.00358345	0.0344235	0.0179172	GZMB/SLC9A1	2
BP	GO:0061045	negative regulation of wound healing	2/22	76/18670	0.00358345	0.0344235	0.0179172	ANXA2/CEACAM1	2
BP	GO:0031334	positive regulation of protein complex assembly	3/22	268/18670	0.00368049	0.0349192	0.0181753	CCR7/IFNG/MITF	3
BP	GO:0050714	positive regulation of protein secretion	3/22	268/18670	0.00368049	0.0349192	0.0181753	CD2/CD38/IFNG	3
BP	GO:0045927	positive regulation of growth	3/22	270/18670	0.00375809	0.0354368	0.0184446	CD38/ERBB2/SLC9A1	3
BP	GO:0001570	vasculogenesis	2/22	79/18670	0.00386563	0.036009	0.0187425	CEACAM1/EPHA2	2
BP	GO:0030193	regulation of blood coagulation	2/22	79/18670	0.00386563	0.036009	0.0187425	ANXA2/CEACAM1	2
BP	GO:1900046	regulation of hemostasis	2/22	80/18670	0.00396193	0.0366837	0.0190936	ANXA2/CEACAM1	2
BP	GO:0032642	regulation of chemokine production	2/22	82/18670	0.00415787	0.0382673	0.0199179	EPHA2/IFNG	2
BP	GO:0098659	inorganic cation import across plasma membrane	2/22	83/18670	0.0042575	0.0387206	0.0201538	IFNG/SLC9A1	2
BP	GO:0099587	inorganic ion import across plasma membrane	2/22	83/18670	0.0042575	0.0387206	0.0201538	IFNG/SLC9A1	2
BP	GO:0045445	myoblast differentiation	2/22	84/18670	0.00435824	0.0388448	0.0202185	CXCL9/RB1	2
BP	GO:0050818	regulation of coagulation	2/22	84/18670	0.00435824	0.0388448	0.0202185	ANXA2/CEACAM1	2
BP	GO:0097756	negative regulation of blood vessel diameter	2/22	84/18670	0.00435824	0.0388448	0.0202185	CD38/SLC6A4	2
BP	GO:0051348	negative regulation of transferase activity	3/22	285/18670	0.00437226	0.0388448	0.0202185	CEACAM1/IFNG/RB1	3
BP	GO:0002793	positive regulation of peptide secretion	3/22	288/18670	0.00450199	0.0396236	0.0206238	CD2/CD38/IFNG	3
BP	GO:0007162	negative regulation of cell adhesion	3/22	289/18670	0.00454575	0.0396236	0.0206238	CEACAM1/ERBB2/IFNB1	3
BP	GO:0032760	positive regulation of tumor necrosis factor production	2/22	86/18670	0.00456303	0.0396236	0.0206238	CD2/IFNG	2
BP	GO:0090559	regulation of membrane permeability	2/22	86/18670	0.00456303	0.0396236	0.0206238	GZMB/SLC9A1	2
BP	GO:0010632	regulation of epithelial cell migration	3/22	291/18670	0.00463405	0.0400142	0.0208272	CEACAM1/EPHA2/IFNG	3
BP	GO:0051146	striated muscle cell differentiation	3/22	293/18670	0.00472339	0.0400813	0.0208621	CXCL9/RB1/SLC9A1	3
BP	GO:0034103	regulation of tissue remodeling	2/22	88/18670	0.00477221	0.0400813	0.0208621	CEACAM1/CD38	2
BP	GO:0070098	chemokine-mediated signaling pathway	2/22	88/18670	0.00477221	0.0400813	0.0208621	CCR7/CXCL9	2
BP	GO:1901888	regulation of cell junction assembly	2/22	88/18670	0.00477221	0.0400813	0.0208621	EPHA2/SLC9A1	2
BP	GO:1903557	positive regulation of tumor necrosis factor superfamily cytokine production	2/22	88/18670	0.00477221	0.0400813	0.0208621	CD2/IFNG	2
BP	GO:0032602	chemokine production	2/22	89/18670	0.00487844	0.0407509	0.0212106	EPHA2/IFNG	2
BP	GO:0032651	regulation of interleukin-1 beta production	2/22	90/18670	0.00498577	0.0411996	0.0214442	CCR7/IFNG	2
BP	GO:1903035	negative regulation of response to wounding	2/22	90/18670	0.00498577	0.0411996	0.0214442	ANXA2/CEACAM1	2
BP	GO:0045639	positive regulation of myeloid cell differentiation	2/22	91/18670	0.00509418	0.0416477	0.0216774	IFNG/RB1	2
BP	GO:0060333	interferon-gamma-mediated signaling pathway	2/22	91/18670	0.00509418	0.0416477	0.0216774	IFNG/JAK1	2
BP	GO:0060326	cell chemotaxis	3/22	304/18670	0.00523355	0.0425607	0.0221526	CCR7/EPHA2/CXCL9	3
BP	GO:1901184	regulation of ERBB signaling pathway	2/22	93/18670	0.00531427	0.0429897	0.0223759	CEACAM1/ERBB2	2
BP	GO:0006906	vesicle fusion	2/22	94/18670	0.00542594	0.0434335	0.0226069	ANXA2/TAP1	2
BP	GO:0042113	B cell activation	3/22	310/18670	0.00552536	0.0434335	0.0226069	CD38/IFNB1/ICOSLG	3
BP	GO:0042100	B cell proliferation	2/22	95/18670	0.00553868	0.0434335	0.0226069	CD38/IFNB1	2
BP	GO:0060337	type I interferon signaling pathway	2/22	95/18670	0.00553868	0.0434335	0.0226069	IFNB1/JAK1	2
BP	GO:0071357	cellular response to type I interferon	2/22	95/18670	0.00553868	0.0434335	0.0226069	IFNB1/JAK1	2
BP	GO:1903076	regulation of protein localization to plasma membrane	2/22	95/18670	0.00553868	0.0434335	0.0226069	EPHA2/IFNG	2
BP	GO:1990778	protein localization to cell periphery	3/22	311/18670	0.00557494	0.0434958	0.0226393	ANXA2/EPHA2/IFNG	3
BP	GO:0090630	activation of GTPase activity	2/22	97/18670	0.00576741	0.0443225	0.0230696	CCR7/EPHA2	2
BP	GO:1990868	response to chemokine	2/22	97/18670	0.00576741	0.0443225	0.0230696	CCR7/CXCL9	2
BP	GO:1990869	cellular response to chemokine	2/22	97/18670	0.00576741	0.0443225	0.0230696	CCR7/CXCL9	2
BP	GO:0030038	contractile actin filament bundle assembly	2/22	98/18670	0.00588337	0.0445456	0.0231857	ELN/SLC9A1	2
BP	GO:0031341	regulation of cell killing	2/22	98/18670	0.00588337	0.0445456	0.0231857	CEACAM1/IFNG	2
BP	GO:0043149	stress fiber assembly	2/22	98/18670	0.00588337	0.0445456	0.0231857	ELN/SLC9A1	2
BP	GO:0007204	positive regulation of cytosolic calcium ion concentration	3/22	319/18670	0.00598125	0.0449885	0.0234162	CD38/CCR7/CXCL9	3
BP	GO:0034340	response to type I interferon	2/22	99/18670	0.00600041	0.0449885	0.0234162	IFNB1/JAK1	2
BP	GO:0090174	organelle membrane fusion	2/22	100/18670	0.00611852	0.0456513	0.0237612	ANXA2/TAP1	2
BP	GO:0032611	interleukin-1 beta production	2/22	101/18670	0.00623769	0.0460929	0.0239911	CCR7/IFNG	2
BP	GO:0032649	regulation of interferon-gamma production	2/22	101/18670	0.00623769	0.0460929	0.0239911	CD2/CCR7	2
BP	GO:0009615	response to virus	3/22	326/18670	0.00635108	0.0467062	0.0243103	IFNB1/IFNG/CXCL9	3
BP	GO:0019058	viral life cycle	3/22	328/18670	0.00645921	0.0472753	0.0246065	ANXA2/EPHA2/IFNB1	3
BP	GO:0030593	neutrophil chemotaxis	2/22	104/18670	0.00660156	0.0478613	0.0249116	CCR7/CXCL9	2
BP	GO:0032414	positive regulation of ion transmembrane transporter activity	2/22	104/18670	0.00660156	0.0478613	0.0249116	IFNG/SLC9A1	2
BP	GO:0033138	positive regulation of peptidyl-serine phosphorylation	2/22	105/18670	0.00672497	0.0485271	0.0252581	IFNB1/IFNG	2
BP	GO:0002456	T cell mediated immunity	2/22	106/18670	0.00684942	0.0489654	0.0254862	CEACAM1/IFNB1	2
BP	GO:0042136	neurotransmitter biosynthetic process	2/22	106/18670	0.00684942	0.0489654	0.0254862	IFNG/SLC6A4	2
BP	GO:0007596	blood coagulation	3/22	336/18670	0.00690283	0.0491187	0.025566	ANXA2/CEACAM1/IFNB1	3
CC	GO:0016323	basolateral plasma membrane	5/22	217/19717	3.486e-06	0.000386945	0.000289888	ANXA2/CEACAM1/CD38/ERBB2/SLC9A1	5
CC	GO:0009897	external side of plasma membrane	5/22	393/19717	6.10563e-05	0.00338863	0.00253866	CD2/CCR7/CXCL9/ICOSLG/ICOS	5
CC	GO:0005911	cell-cell junction	5/22	459/19717	0.00012695	0.00469716	0.00351897	ANXA2/CEACAM1/CD2/EPHA2/SLC9A1	5
CC	GO:0045121	membrane raft	4/22	315/19717	0.000372439	0.00802917	0.00601522	ANXA2/CD2/SLC6A4/SLC9A1	4
CC	GO:0098857	membrane microdomain	4/22	316/19717	0.000376937	0.00802917	0.00601522	ANXA2/CD2/SLC6A4/SLC9A1	4
CC	GO:0098589	membrane region	4/22	328/19717	0.000434009	0.00802917	0.00601522	ANXA2/CD2/SLC6A4/SLC9A1	4
CC	GO:0009925	basal plasma membrane	2/22	34/19717	0.000652454	0.0103461	0.00775096	CEACAM1/ERBB2	2
CC	GO:0005925	focal adhesion	4/22	405/19717	0.000956788	0.0113184	0.00847944	EPHA2/JAK1/SLC6A4/SLC9A1	4
CC	GO:0005924	cell-substrate adherens junction	4/22	408/19717	0.000983395	0.0113184	0.00847944	EPHA2/JAK1/SLC6A4/SLC9A1	4
CC	GO:0030055	cell-substrate junction	4/22	412/19717	0.00101968	0.0113184	0.00847944	EPHA2/JAK1/SLC6A4/SLC9A1	4
CC	GO:0043209	myelin sheath	2/22	49/19717	0.00135393	0.0135598	0.0101586	ANXA2/ERBB2	2
CC	GO:0045178	basal part of cell	2/22	51/19717	0.00146593	0.0135598	0.0101586	CEACAM1/ERBB2	2
CC	GO:0030667	secretory granule membrane	3/22	298/19717	0.00425413	0.0363238	0.0272127	CEACAM1/CD38/SELL	3
CC	GO:0016324	apical plasma membrane	3/22	318/19717	0.00509869	0.0404253	0.0302854	CEACAM1/ERBB2/SLC9A1	3
CC	GO:1904949	ATPase complex	2/22	101/19717	0.00561376	0.0415418	0.0311219	RB1/SLC9A1	2
MF	GO:0019903	protein phosphatase binding	4/22	140/17697	2.45682e-05	0.00427487	0.00263785	CEACAM1/ERBB2/JAK1/SLC9A1	4
MF	GO:0019902	phosphatase binding	4/22	185/17697	7.29793e-05	0.0063492	0.00391783	CEACAM1/ERBB2/JAK1/SLC9A1	4
MF	GO:0005126	cytokine receptor binding	4/22	286/17697	0.00038832	0.0225226	0.0138978	IFNB1/IFNG/JAK1/CXCL9	4
MF	GO:0004713	protein tyrosine kinase activity	3/22	134/17697	0.000588323	0.0255921	0.0157918	EPHA2/ERBB2/JAK1	3
MF	GO:1901618	organic hydroxy compound transmembrane transporter activity	2/22	44/17697	0.00135215	0.0470547	0.0290356	CEACAM1/SLC6A4	2
KEGG	hsa04380	Osteoclast differentiation	4/20	128/8076	0.000239594	0.0188052	0.0119136	IFNB1/IFNG/JAK1/MITF	4
KEGG	hsa04514	Cell adhesion molecules	4/20	149/8076	0.00042831	0.0188052	0.0119136	CD2/SELL/ICOSLG/ICOS	4
KEGG	hsa05160	Hepatitis C	4/20	157/8076	0.000522366	0.0188052	0.0119136	IFNB1/IFNG/JAK1/RB1	4
KEGG	hsa05212	Pancreatic cancer	3/20	76/8076	0.000813745	0.0219711	0.0139193	ERBB2/JAK1/RB1	3
KEGG	hsa05169	Epstein-Barr virus infection	4/20	202/8076	0.00134379	0.0290258	0.0183887	IFNB1/JAK1/RB1/TAP1	4
KEGG	hsa05163	Human cytomegalovirus infection	4/20	225/8076	0.00199999	0.0359998	0.0228069	IFNB1/JAK1/RB1/TAP1	4
KEGG	hsa05330	Allograft rejection	2/20	38/8076	0.00388315	0.0441773	0.0279875	GZMB/IFNG	2
KEGG	hsa05340	Primary immunodeficiency	2/20	38/8076	0.00388315	0.0441773	0.0279875	TAP1/ICOS	2
KEGG	hsa04650	Natural killer cell mediated cytotoxicity	3/20	131/8076	0.0038857	0.0441773	0.0279875	GZMB/IFNB1/IFNG	3
KEGG	hsa05219	Bladder cancer	2/20	41/8076	0.00450933	0.0441773	0.0279875	ERBB2/RB1	2
KEGG	hsa05332	Graft-versus-host disease	2/20	42/8076	0.00472778	0.0441773	0.0279875	GZMB/IFNG	2
KEGG	hsa04940	Type I diabetes mellitus	2/20	43/8076	0.00495107	0.0441773	0.0279875	GZMB/IFNG	2
KEGG	hsa04060	Cytokine-cytokine receptor interaction	4/20	295/8076	0.00531763	0.0441773	0.0279875	CCR7/IFNB1/IFNG/CXCL9	4
KEGG	hsa04672	Intestinal immune network for IgA production	2/20	49/8076	0.00639085	0.0446536	0.0282893	ICOSLG/ICOS	2
KEGG	hsa04217	Necroptosis	3/20	159/8076	0.00667467	0.0446536	0.0282893	IFNB1/IFNG/JAK1	3
KEGG	hsa04630	JAK-STAT signaling pathway	3/20	162/8076	0.0070288	0.0446536	0.0282893	IFNB1/IFNG/JAK1	3
KEGG	hsa05161	Hepatitis B	3/20	162/8076	0.0070288	0.0446536	0.0282893	IFNB1/JAK1/RB1	3
KEGG	hsa05164	Influenza A	3/20	171/8076	0.00815805	0.0489483	0.0310101	IFNB1/IFNG/JAK1	3
